# Supplementary material for: Dichloro­diphenoxy­methane
Source: Acta Crystallogr Sect E Struct Rep Online. 2008 Jan 4;64(Pt 2):o354. doi: 10.1107/S160053680706789X (PMC2960455; doi:10.1107/S160053680706789X)
Supplement: Supplementary file 1 [file e-64-0o354-sup1.cif]

##############################################################################
###                                                                        ###
###        Electronic paper (Acta Crystallographica Section E)             ###
###                                                                        ###
##############################################################################
#                                                                            #
# This CIF contains the data in a paper accepted for publication in Acta     #
# Crystallographica Section E. It conforms to the requirements of Notes      #
# for Authors for Section E, and has been peer reviewed under the auspices   #
# of the IUCr Commission on Journals.                                        #
#                                                                            #
# Full details of the Crystallographic Information File format               #
# are given in the paper "The Crystallographic Information File (CIF):       #
# a New Standard Archive File for Crystallography" by S. R. Hall, F. H.      #
# Allen and I. D. Brown [Acta Cryst. (1991), A47, 655-685].                  #
#                                                                            #
# The current version of the core CIF dictionary is obtainable from          #
# ftp://ftp.iucr.org/pub/cif_core.dic. The current version number is 2.1.    #
#                                                                            #
# Software is freely available for graphical display of the structure(s) in  #
# this CIF.  For information consult the CIF home page http://www.iucr.org/  #
# cif/home.html                                                              #
#                                                                            #
##############################################################################
                                             
data_I
_audit_creation_method     'form98_non/compatible with shelxl97-2'
_chemical_name_systematic     Dichlorodiphenoxymethane
_chemical_name_common     Dichlorodiphenoxymethane
_chemical_formula_moiety     'C13 H10 Cl2 O2'
_chemical_formula_sum     'C13 H10 Cl2 O2'
_chemical_formula_iupac     'C13 H10 Cl2 O2'
_chemical_formula_weight     269.11
_chemical_melting_point     ?
_symmetry_cell_setting     monoclinic
_symmetry_space_group_name_H-M     'P 21/c'
_symmetry_space_group_name_Hall     '-P 2ybc'
loop_
    _symmetry_equiv_pos_as_xyz
    'x, y, z'
    '-x, y+1/2, -z+1/2'
    '-x, -y, -z'
    'x, -y-1/2, z-1/2'
_cell_length_a     15.8380(4)
_cell_length_b     5.8973(2)
_cell_length_c     14.2517(4)
_cell_angle_alpha     90.00
_cell_angle_beta     114.751(2)
_cell_angle_gamma     90.00
_cell_volume     1208.85(6)
_cell_formula_units_Z     4
_cell_measurement_reflns_used     12368
_cell_measurement_theta_min     3.134
_cell_measurement_theta_max     27.485
_cell_measurement_temperature     200(2)
_exptl_crystal_description     block
_exptl_crystal_colour     colourless
_exptl_crystal_size_max     0.22
_exptl_crystal_size_mid     0.20
_exptl_crystal_size_min     0.15
_exptl_crystal_density_diffrn     1.479
_exptl_crystal_density_meas     ?
_exptl_crystal_density_method     'not measured'
_exptl_crystal_F_000     552
_exptl_absorpt_coefficient_mu     0.522
_exptl_absorpt_correction_type     none
_exptl_absorpt_process_details     ?
_exptl_absorpt_correction_T_min     ?
_exptl_absorpt_correction_T_max     ?
_exptl_special_details     ?
_diffrn_ambient_temperature     200(2)
_diffrn_radiation_type     MoK\a
_diffrn_radiation_wavelength     0.71073
_diffrn_radiation_source     'rotating anode'
_diffrn_radiation_monochromator     'MONTEL, graded multilayered X-ray optics'
_diffrn_measurement_device_type     'Nonius KappaCCD'
_diffrn_measurement_device     '95mm CCD camera on \k-goniostat'
_diffrn_measurement_method     'CCD; rotation images; thick slices'
_diffrn_reflns_number     9193
_diffrn_reflns_av_R_equivalents     0.0342
_diffrn_reflns_av_sigmaI/netI     0.0370
_diffrn_reflns_theta_min     3.15
_diffrn_reflns_theta_max     27.49
_diffrn_reflns_theta_full     27.49
_diffrn_measured_fraction_theta_max     0.997
_diffrn_measured_fraction_theta_full     0.997
_diffrn_reflns_limit_h_min     -20
_diffrn_reflns_limit_h_max     20
_diffrn_reflns_limit_k_min     -7
_diffrn_reflns_limit_k_max     7
_diffrn_reflns_limit_l_min     -18
_diffrn_reflns_limit_l_max     18
_refine_special_details
;
;
_reflns_number_total     2766
_reflns_number_gt     2138
_reflns_threshold_expression     I>2\s(I)
_refine_ls_structure_factor_coef     Fsqd
_refine_ls_matrix_type     full
_refine_ls_R_factor_all     0.0567
_refine_ls_R_factor_gt     0.0373
_refine_ls_wR_factor_gt     0.0856
_refine_ls_wR_factor_ref     0.0938
_refine_ls_goodness_of_fit_ref     1.075
_refine_ls_restrained_S_all     1.075
_refine_ls_number_reflns     2766
_refine_ls_number_parameters     154
_refine_ls_number_restraints     0
_refine_ls_hydrogen_treatment     constr
_refine_ls_weighting_scheme     calc
_refine_ls_weighting_details
         'calc w=1/[\s^2^(Fo^2^)+(0.0387P)^2^+0.3721P] where P=(Fo^2^+2Fc^2^)/3'
_atom_sites_solution_hydrogens     geom
_atom_sites_solution_primary     direct
_atom_sites_solution_secondary     difmap
_refine_ls_shift/su_max     0.000
_refine_ls_shift/su_mean     0.000
_refine_diff_density_max     0.255
_refine_diff_density_min     -0.288
_refine_ls_extinction_method     none
_refine_ls_extinction_coef     ?
loop_
    _atom_type_symbol
    _atom_type_description
    _atom_type_scat_dispersion_real
    _atom_type_scat_dispersion_imag
    _atom_type_scat_source
    'C' 'C' 0.0033 0.0016
                         'International Tables Vol C Tables 4.2.6.8 and 6.1.1.4'
    'H' 'H' 0.0000 0.0000
                         'International Tables Vol C Tables 4.2.6.8 and 6.1.1.4'
    'Cl' 'Cl' 0.1484 0.1585
                         'International Tables Vol C Tables 4.2.6.8 and 6.1.1.4'
    'O' 'O' 0.0106 0.0060
                         'International Tables Vol C Tables 4.2.6.8 and 6.1.1.4'
_computing_data_collection     'COLLECT (Nonius, 2004)'
_computing_cell_refinement     'SCALEPACK (Otwinowski & Minor, 1997)'
_computing_data_reduction     'DENZO and SCALEPACK (Otwinowski & Minor, 1997)'
_computing_structure_solution     'SHELXS97 (Sheldrick, 1997)'
_computing_structure_refinement     'SHELXL97 (Sheldrick, 1997)'
_computing_molecular_graphics     'ORTEPIII (Burnett & Johnson, 1996)'
_computing_publication_material     'SHELXL97 (Sheldrick, 1997)'
loop_
    _atom_site_type_symbol
    _atom_site_label
    _atom_site_fract_x
    _atom_site_fract_y
    _atom_site_fract_z
    _atom_site_U_iso_or_equiv
    _atom_site_adp_type
    _atom_site_calc_flag
    _atom_site_refinement_flags
    _atom_site_occupancy
    _atom_site_disorder_assembly
    _atom_site_disorder_group
    Cl Cl1 0.22903(3) 0.81935(8) -0.00008(4) 0.04218(16) Uani d . 1 . .
    Cl Cl2 0.16437(3) 0.38393(9) 0.03397(4) 0.04247(16) Uani d . 1 . .
    O O1 0.26019(8) 0.4390(2) -0.07857(9) 0.0370(3) Uani d . 1 . .
    O O2 0.34125(8) 0.4761(2) 0.08404(9) 0.0367(3) Uani d . 1 . .
    C C1 0.25543(12) 0.5198(3) 0.00839(13) 0.0327(4) Uani d . 1 . .
    C C2 0.18098(12) 0.4454(3) -0.17458(13) 0.0323(4) Uani d . 1 . .
    C C3 0.12316(13) 0.2594(3) -0.20312(14) 0.0367(4) Uani d . 1 . .
    H H3 0.1345 0.1336 -0.1578 0.044 Uiso calc R 1 . .
    C C4 0.04817(13) 0.2588(4) -0.29911(14) 0.0379(4) Uani d . 1 . .
    H H4 0.0071 0.1327 -0.3198 0.046 Uiso calc R 1 . .
    C C5 0.03320(13) 0.4419(3) -0.36477(14) 0.0371(4) Uani d . 1 . .
    H H5 -0.0187 0.4424 -0.4301 0.045 Uiso calc R 1 . .
    C C6 0.09367(13) 0.6242(3) -0.33543(14) 0.0394(5) Uani d . 1 . .
    H H6 0.0836 0.7484 -0.3813 0.047 Uiso calc R 1 . .
    C C7 0.16881(13) 0.6273(3) -0.23968(14) 0.0375(4) Uani d . 1 . .
    H H7 0.2108 0.7516 -0.2194 0.045 Uiso calc R 1 . .
    C C8 0.36336(11) 0.5446(3) 0.18686(14) 0.0332(4) Uani d . 1 . .
    C C9 0.34856(13) 0.3947(3) 0.25296(15) 0.0404(5) Uani d . 1 . .
    H H9 0.3195 0.2525 0.2286 0.048 Uiso calc R 1 . .
    C C10 0.37686(13) 0.4557(4) 0.35513(16) 0.0448(5) Uani d . 1 . .
    H H10 0.3670 0.3547 0.4015 0.054 Uiso calc R 1 . .
    C C11 0.41948(12) 0.6623(4) 0.39062(15) 0.0418(5) Uani d . 1 . .
    H H11 0.4382 0.7039 0.4609 0.050 Uiso calc R 1 . .
    C C12 0.43477(13) 0.8085(3) 0.32332(15) 0.0411(5) Uani d . 1 . .
    H H12 0.4645 0.9500 0.3477 0.049 Uiso calc R 1 . .
    C C13 0.40687(12) 0.7493(3) 0.22053(15) 0.0377(4) Uani d . 1 . .
    H H13 0.4177 0.8486 0.1742 0.045 Uiso calc R 1 . .
loop_
    _atom_site_aniso_label
    _atom_site_aniso_U_11
    _atom_site_aniso_U_22
    _atom_site_aniso_U_33
    _atom_site_aniso_U_12
    _atom_site_aniso_U_13
    _atom_site_aniso_U_23
    Cl1 0.0470(3) 0.0337(3) 0.0407(3) 0.0093(2) 0.0133(2) 0.0033(2)
    Cl2 0.0378(3) 0.0472(3) 0.0451(3) -0.0041(2) 0.0199(2) -0.0028(2)
    O1 0.0306(7) 0.0447(8) 0.0353(7) 0.0066(5) 0.0134(5) -0.0046(6)
    O2 0.0288(6) 0.0427(8) 0.0357(7) 0.0091(5) 0.0108(5) 0.0002(6)
    C1 0.0302(9) 0.0314(10) 0.0352(10) 0.0054(7) 0.0126(8) 0.0009(8)
    C2 0.0297(9) 0.0371(10) 0.0318(9) 0.0045(7) 0.0146(7) -0.0024(8)
    C3 0.0459(11) 0.0300(10) 0.0354(10) 0.0030(8) 0.0182(9) 0.0028(8)
    C4 0.0406(10) 0.0394(11) 0.0361(10) -0.0066(8) 0.0183(8) -0.0059(9)
    C5 0.0385(10) 0.0471(12) 0.0277(9) 0.0000(8) 0.0157(8) -0.0011(9)
    C6 0.0474(11) 0.0417(11) 0.0335(10) -0.0002(9) 0.0213(9) 0.0068(9)
    C7 0.0411(10) 0.0368(11) 0.0398(10) -0.0064(8) 0.0222(9) -0.0028(9)
    C8 0.0253(9) 0.0366(10) 0.0341(9) 0.0071(7) 0.0090(7) 0.0029(8)
    C9 0.0337(10) 0.0350(11) 0.0450(11) 0.0009(8) 0.0092(8) 0.0085(9)
    C10 0.0366(10) 0.0520(13) 0.0420(11) 0.0004(9) 0.0128(9) 0.0154(10)
    C11 0.0320(10) 0.0557(13) 0.0347(10) 0.0041(9) 0.0108(8) 0.0024(9)
    C12 0.0319(10) 0.0413(12) 0.0428(11) -0.0037(8) 0.0085(8) -0.0018(9)
    C13 0.0318(10) 0.0407(11) 0.0394(11) -0.0008(8) 0.0136(8) 0.0081(9)
_geom_special_details
;
;
loop_
    _geom_bond_atom_site_label_1
    _geom_bond_atom_site_label_2
    _geom_bond_site_symmetry_2
    _geom_bond_distance
    _geom_bond_publ_flag
    Cl1 C1 . 1.8078(18) ?
    Cl2 C1 . 1.8154(18) ?
    O1 C1 . 1.359(2) y
    O1 C2 . 1.418(2) ?
    O2 C1 . 1.360(2) y
    O2 C8 . 1.415(2) ?
    C2 C3 . 1.377(3) ?
    C2 C7 . 1.378(3) ?
    C3 C4 . 1.386(3) ?
    C3 H3 . 0.9500 ?
    C4 C5 . 1.383(3) ?
    C4 H4 . 0.9500 ?
    C5 C6 . 1.383(3) ?
    C5 H5 . 0.9500 ?
    C6 C7 . 1.385(3) ?
    C6 H6 . 0.9500 ?
    C7 H7 . 0.9500 ?
    C8 C13 . 1.373(3) ?
    C8 C9 . 1.381(3) ?
    C9 C10 . 1.380(3) ?
    C9 H9 . 0.9500 ?
    C10 C11 . 1.382(3) ?
    C10 H10 . 0.9500 ?
    C11 C12 . 1.384(3) ?
    C11 H11 . 0.9500 ?
    C12 C13 . 1.386(3) ?
    C12 H12 . 0.9500 ?
    C13 H13 . 0.9500 ?
loop_
    _geom_angle_atom_site_label_1
    _geom_angle_atom_site_label_2
    _geom_angle_atom_site_label_3
    _geom_angle_site_symmetry_1
    _geom_angle_site_symmetry_3
    _geom_angle
    _geom_angle_publ_flag
    C1 O1 C2 . . 120.43(13) ?
    C1 O2 C8 . . 119.92(13) ?
    O1 C1 O2 . . 103.77(13) y
    O1 C1 Cl1 . . 112.41(12) ?
    O2 C1 Cl1 . . 111.39(13) ?
    O1 C1 Cl2 . . 112.36(12) ?
    O2 C1 Cl2 . . 111.80(12) ?
    Cl1 C1 Cl2 . . 105.29(9) y
    C3 C2 C7 . . 122.22(17) ?
    C3 C2 O1 . . 118.32(16) ?
    C7 C2 O1 . . 119.22(16) ?
    C2 C3 C4 . . 118.85(18) ?
    C2 C3 H3 . . 120.6 ?
    C4 C3 H3 . . 120.6 ?
    C5 C4 C3 . . 119.95(18) ?
    C5 C4 H4 . . 120.0 ?
    C3 C4 H4 . . 120.0 ?
    C4 C5 C6 . . 120.11(18) ?
    C4 C5 H5 . . 119.9 ?
    C6 C5 H5 . . 119.9 ?
    C5 C6 C7 . . 120.59(18) ?
    C5 C6 H6 . . 119.7 ?
    C7 C6 H6 . . 119.7 ?
    C2 C7 C6 . . 118.23(18) ?
    C2 C7 H7 . . 120.9 ?
    C6 C7 H7 . . 120.9 ?
    C13 C8 C9 . . 121.85(18) ?
    C13 C8 O2 . . 118.89(16) ?
    C9 C8 O2 . . 118.98(17) ?
    C10 C9 C8 . . 118.69(19) ?
    C10 C9 H9 . . 120.7 ?
    C8 C9 H9 . . 120.7 ?
    C9 C10 C11 . . 120.60(19) ?
    C9 C10 H10 . . 119.7 ?
    C11 C10 H10 . . 119.7 ?
    C10 C11 C12 . . 119.71(19) ?
    C10 C11 H11 . . 120.1 ?
    C12 C11 H11 . . 120.1 ?
    C11 C12 C13 . . 120.33(19) ?
    C11 C12 H12 . . 119.8 ?
    C13 C12 H12 . . 119.8 ?
    C8 C13 C12 . . 118.81(18) ?
    C8 C13 H13 . . 120.6 ?
    C12 C13 H13 . . 120.6 ?
loop_
    _geom_torsion_atom_site_label_1
    _geom_torsion_atom_site_label_2
    _geom_torsion_atom_site_label_3
    _geom_torsion_atom_site_label_4
    _geom_torsion_site_symmetry_1
    _geom_torsion_site_symmetry_2
    _geom_torsion_site_symmetry_3
    _geom_torsion_site_symmetry_4
    _geom_torsion
    _geom_torsion_publ_flag
    C2 O1 C1 O2 . . . . 177.16(14) ?
    C2 O1 C1 Cl1 . . . . -62.36(19) ?
    C2 O1 C1 Cl2 . . . . 56.20(19) ?
    C8 O2 C1 O1 . . . . 178.00(15) ?
    C8 O2 C1 Cl1 . . . . 56.83(19) ?
    C8 O2 C1 Cl2 . . . . -60.67(19) ?
    C1 O1 C2 C3 . . . . -91.8(2) ?
    C1 O1 C2 C7 . . . . 93.7(2) ?
    C7 C2 C3 C4 . . . . -2.4(3) ?
    O1 C2 C3 C4 . . . . -176.73(15) ?
    C2 C3 C4 C5 . . . . 0.8(3) ?
    C3 C4 C5 C6 . . . . 0.9(3) ?
    C4 C5 C6 C7 . . . . -1.0(3) ?
    C3 C2 C7 C6 . . . . 2.3(3) ?
    O1 C2 C7 C6 . . . . 176.56(16) ?
    C5 C6 C7 C2 . . . . -0.6(3) ?
    C1 O2 C8 C13 . . . . -94.4(2) ?
    C1 O2 C8 C9 . . . . 91.6(2) ?
    C13 C8 C9 C10 . . . . 1.3(3) ?
    O2 C8 C9 C10 . . . . 175.07(16) ?
    C8 C9 C10 C11 . . . . -0.2(3) ?
    C9 C10 C11 C12 . . . . -0.7(3) ?
    C10 C11 C12 C13 . . . . 0.5(3) ?
    C9 C8 C13 C12 . . . . -1.4(3) ?
    O2 C8 C13 C12 . . . . -175.20(16) ?
    C11 C12 C13 C8 . . . . 0.5(3) ?
loop_
    _geom_hbond_atom_site_label_D
    _geom_hbond_atom_site_label_H
    _geom_hbond_atom_site_label_A
    _geom_hbond_site_symmetry_A
    _geom_hbond_distance_DH
    _geom_hbond_distance_HA
    _geom_hbond_distance_DA
    _geom_hbond_angle_DHA
    C3 H3 Cl1 1_545 0.95 2.81 3.723(2) 161
    C10 H10 O1 4_566 0.95 2.52 3.345(3) 145
data_global
_journal_date_recd_electronic     2007-11-28
_journal_date_accepted     2007-12-20
_journal_name_full     'Acta Crystallographica, Section E'
_journal_year     2008
_journal_volume     64
_journal_issue      2
_journal_page_first     o354
_journal_page_last     o354
_journal_paper_category     QO
_journal_coeditor_code     HG2358
_publ_contact_author_name     'Professor Peter Kl\"ufers'
_publ_contact_author_address
;
Department Chemie und Biochemie
Ludwig-Maximilians-Universit\"at
Butenandtstra\&se 5--13
D-81377 M\"unchen
Germany
;
_publ_contact_author_email     kluef@cup.uni-muenchen.de
_publ_contact_author_fax     '+49-89-2180-77406'
_publ_contact_author_phone     '+49-89-2180-77407'
_publ_section_title
;
Dichlorodiphenoxymethane
;
loop_
    _publ_author_name
    _publ_author_address
    'Betz, Richard'
;
Ludwig-Maximilians-Universit\"at
Department Chemie und Biochemie
Butenandtstrasse 5--13
81377 M\"unchen
Germany
;
    'Kl\"ufers, Peter'
;
Ludwig-Maximilians-Universit\"at
Department Chemie und Biochemie
Butenandtstrasse 5--13
81377 M\"unchen
Germany
;
    'Reichvilser, Moritz M.'
;
Ludwig-Maximilians-Universit\"at
Department Chemie und Biochemie
Butenandtstrasse 5--13
81377 M\"unchen
Germany
;
