# Supplementary material for: Dichloro­diphenoxy­methane
Source: Acta Crystallogr Sect E Struct Rep Online. 2008 Jan 4;64(Pt 2):o354. doi: 10.1107/S160053680706789X (PMC2960455; doi:10.1107/S160053680706789X)
Supplement: Supplementary file 2 [file e-64-0o354-Isup2.hkl]

# 
# h,k,l, Fc-squared, Fo-squared, sigma(Fo-squared) and status flag 
# 
data_I
_shelx_title ' ln536                       New: P21/c' 
_shelx_refln_list_code          4 
_shelx_F_calc_maximum      120.96 
_exptl_crystal_F_000       552.00 
_reflns_d_resolution_high  0.7699 
 
loop_ 
 _symmetry_equiv_pos_as_xyz 
 'x, y, z' 
 '-x, y+1/2, -z+1/2' 
 '-x, -y, -z' 
 'x, -y-1/2, z-1/2' 
 
_cell_length_a    15.8380 
_cell_length_b     5.8973 
_cell_length_c    14.2517 
_cell_angle_alpha  90.000 
_cell_angle_beta  114.751 
_cell_angle_gamma  90.000 
 
_shelx_F_squared_multiplier     1.000 
 
loop_ 
 _refln_index_h 
 _refln_index_k 
 _refln_index_l 
 _refln_F_squared_calc 
 _refln_F_squared_meas 
 _refln_F_squared_sigma 
 _refln_observed_status 
   3   0   0      675.42      570.83      9.18 o 
   4   0   0     2334.94     2438.93     30.65 o 
   5   0   0     8201.47     8069.75    103.29 o 
   7   0   0       69.99       99.23      3.28 o 
   8   0   0      164.58      145.10      5.42 o 
   9   0   0       59.64       66.93      6.70 o 
  10   0   0     2814.33     3074.75     58.79 o 
  11   0   0        4.95        6.70      2.60 o 
  12   0   0     1355.86     1494.01     37.80 o 
  13   0   0       29.33       32.15      3.82 o 
  14   0   0       72.57       81.60      6.72 o 
  15   0   0      729.51      823.56     51.63 o 
  16   0   0      127.47      138.81     11.65 o 
  17   0   0      129.07      129.63     15.53 o 
  18   0   0       52.02       41.44     27.12 o 
   1   1   0      364.75      361.27      5.38 o 
   2   1   0     3627.31     3513.82     37.27 o 
   3   1   0       71.53       50.85      1.34 o 
   4   1   0     4066.02     4128.51     39.63 o 
   5   1   0     6179.18     5969.11     52.61 o 
   6   1   0      189.28      156.61      4.05 o 
   7   1   0     2655.62     2667.15     30.58 o 
   8   1   0     1114.98     1057.33     12.94 o 
   9   1   0      835.51      900.77     13.45 o 
  10   1   0     1134.11     1151.42     16.04 o 
  11   1   0        9.57        5.93      1.61 o 
  12   1   0      153.72      151.67      7.37 o 
  13   1   0       14.18       15.06      2.69 o 
  14   1   0      101.09       90.32      6.45 o 
  15   1   0      162.15      157.19      7.62 o 
  16   1   0       14.79        6.22      3.59 o 
  17   1   0       13.19       16.05     10.06 o 
  18   1   0        5.95       -3.58     15.32 o 
   0   2   0       55.54       61.91      3.83 o 
   1   2   0      208.15      199.27      3.71 o 
   2   2   0     1171.63     1254.98     16.30 o 
   3   2   0     2483.37     2500.37     33.44 o 
   4   2   0       65.11       60.60      1.82 o 
   5   2   0      182.94      160.76      3.05 o 
   6   2   0     2237.54     2428.21     25.23 o 
   7   2   0      137.69      173.96      3.08 o 
   8   2   0      329.51      330.79      7.19 o 
   9   2   0      536.64      558.99      9.85 o 
  10   2   0      420.17      446.11      9.45 o 
  11   2   0     1502.70     1617.61     27.01 o 
  12   2   0       98.71       97.50      3.97 o 
  13   2   0      128.34      128.06      5.29 o 
  14   2   0       86.36       82.77      4.17 o 
  15   2   0       19.05       20.72      3.30 o 
  16   2   0       12.00        5.13      5.05 o 
  17   2   0       61.55       52.04      8.23 o 
  18   2   0       45.40       44.62     15.03 o 
   1   3   0     2764.80     2707.08     66.08 o 
   2   3   0      143.37      202.29      5.11 o 
   3   3   0      254.48      246.58      4.67 o 
   4   3   0     1170.36     1193.36     15.03 o 
   5   3   0      127.14      109.51      3.07 o 
   6   3   0      258.15      300.45      5.91 o 
   7   3   0      237.29      241.51      5.19 o 
   8   3   0      239.42      249.82      6.72 o 
   9   3   0       10.76       10.29      1.50 o 
  10   3   0       18.97       14.69      2.41 o 
  11   3   0      307.01      310.61      9.87 o 
  12   3   0        0.21        3.26      2.83 o 
  13   3   0      188.85      195.56     11.97 o 
  14   3   0       36.18       46.89      6.19 o 
  15   3   0       47.85       54.91      7.58 o 
  16   3   0        0.29        1.82      5.50 o 
  17   3   0       76.02       72.43     20.81 o 
   0   4   0       62.57       53.61      3.19 o 
   1   4   0      272.44      301.58      8.05 o 
   2   4   0      179.30      178.25      5.60 o 
   3   4   0     1248.94     1310.30     24.46 o 
   4   4   0       65.37       70.84      3.91 o 
   5   4   0       76.27       71.71      4.57 o 
   6   4   0      405.12      430.69      9.69 o 
   7   4   0      115.58      117.66      4.10 o 
   8   4   0      115.27      106.79      4.79 o 
   9   4   0      137.91      132.60      4.33 o 
  10   4   0       19.09       14.59      2.70 o 
  11   4   0       95.63       81.02      4.44 o 
  12   4   0      386.13      401.11     18.91 o 
  13   4   0      215.10      235.13     16.12 o 
  14   4   0        2.92        5.14      5.00 o 
  15   4   0      244.53      255.27     25.23 o 
   1   5   0      487.30      513.31     14.70 o 
   2   5   0       86.56       83.26      5.94 o 
   3   5   0        9.80       12.33      2.57 o 
   4   5   0       27.74       32.15      7.61 o 
   5   5   0      277.20      301.73     10.96 o 
   6   5   0       26.59       31.43      3.49 o 
   7   5   0       19.24       19.63      3.57 o 
   8   5   0       29.43       39.92      7.15 o 
   9   5   0       25.64       23.16      5.86 o 
  10   5   0      149.44      145.40     10.65 o 
  11   5   0        0.68        6.03      4.46 o 
  12   5   0        0.26       -2.94      6.38 o 
  13   5   0        2.52        0.93      6.63 o 
  14   5   0        1.52        0.37      7.69 o 
   0   6   0        0.29        3.94      7.98 o 
   1   6   0       70.98       67.54      6.44 o 
   2   6   0      161.33      179.16      8.86 o 
   3   6   0        2.41        1.19      3.21 o 
   4   6   0      244.68      250.26     15.84 o 
   5   6   0       27.60       26.83      4.03 o 
   6   6   0      148.03      152.66     11.95 o 
   7   6   0       63.38       62.54      9.63 o 
   8   6   0       14.21        6.28      4.10 o 
   9   6   0      202.76      204.23     22.96 o 
  10   6   0        4.48       10.85      6.32 o 
  11   6   0       21.21       10.84      9.63 o 
   1   7   0      279.37      281.28     30.60 o 
   2   7   0       46.31       44.56      9.16 o 
   3   7   0       46.32       52.20     10.53 o 
   4   7   0       59.48       71.67     11.25 o 
   5   7   0       16.65       11.90      7.98 o 
   6   7   0        9.94       11.57      9.44 o 
   7   7   0        7.81       13.96     17.87 o 
 -18   1   1       29.80       18.42      7.39 o 
 -17   1   1        0.17       -4.39      4.39 o 
 -16   1   1        9.77        6.16      5.65 o 
 -15   1   1      189.93      178.73      6.77 o 
 -14   1   1       65.36       63.19      6.36 o 
 -13   1   1      445.15      455.22     11.10 o 
 -12   1   1      746.67      815.48     15.17 o 
 -11   1   1      439.06      470.04      9.43 o 
 -10   1   1      961.27      978.38     14.74 o 
  -9   1   1      113.21       90.79      2.95 o 
  -8   1   1      675.81      717.46      9.08 o 
  -7   1   1      179.62      145.44      5.88 o 
  -6   1   1     4258.13     4215.02     36.77 o 
  -5   1   1     4642.56     4520.31     38.87 o 
  -4   1   1       68.49       92.49      1.95 o 
  -3   1   1       21.98       21.94      0.90 o 
  -1   1   1       23.84       22.41      1.38 o 
   0   1   1     3799.00     3638.21     53.82 o 
   1   1   1      169.34      221.68     16.49 o 
   2   1   1      234.93      242.06      4.33 o 
   3   1   1     1714.07     1692.41     23.08 o 
   4   1   1     1082.71     1074.17     12.25 o 
   5   1   1     1299.73     1380.94     13.53 o 
   6   1   1      403.44      381.58      5.19 o 
   7   1   1      764.64      732.85     10.04 o 
   8   1   1      220.52      270.21      4.95 o 
   9   1   1     1605.50     1620.28     21.11 o 
  10   1   1      787.24      837.56     12.30 o 
  11   1   1      816.84      875.31     15.30 o 
  12   1   1      829.41      858.62     18.30 o 
  13   1   1        7.69        4.75      1.75 o 
  14   1   1       42.87       37.31      3.78 o 
  15   1   1       12.93       13.00      3.65 o 
  16   1   1        4.79        6.21      3.49 o 
  17   1   1        0.36        2.07     12.97 o 
  18   1   1        4.49       -2.23     11.17 o 
 -18   2   1       19.48       42.76     11.62 o 
 -17   2   1      133.85      128.81     16.87 o 
 -16   2   1       55.35       51.86      5.85 o 
 -15   2   1      134.80      140.34      8.28 o 
 -14   2   1      184.15      212.18      7.72 o 
 -13   2   1      165.86      145.68      5.66 o 
 -12   2   1      515.55      529.73     14.16 o 
 -11   2   1     1440.58     1481.55     27.04 o 
 -10   2   1       15.47       14.27      3.32 o 
  -9   2   1        3.52        6.06      0.99 o 
  -8   2   1      145.85      129.07      3.14 o 
  -7   2   1       29.71       24.69      1.38 o 
  -6   2   1      159.23      186.48      4.92 o 
  -5   2   1       14.48       33.85      2.58 o 
  -4   2   1      221.71      169.37      6.72 o 
  -3   2   1      543.92      518.38      7.65 o 
  -2   2   1     2866.23     2703.33     31.77 o 
  -1   2   1     8609.24     8150.36    104.95 o 
   0   2   1     1230.30     1237.90     16.51 o 
   1   2   1     7796.46     7307.44    114.59 o 
   2   2   1     1996.10     1828.59     24.11 o 
   3   2   1     1949.43     1863.57     21.66 o 
   4   2   1     5839.89     5768.45     57.17 o 
   5   2   1       51.13       52.11      2.53 o 
   6   2   1      397.12      352.11      8.01 o 
   7   2   1        4.26        5.38      1.51 o 
   8   2   1        0.40        0.03      1.36 o 
   9   2   1       43.49       36.79      2.35 o 
  10   2   1       24.79       23.40      1.64 o 
  11   2   1      300.14      307.25      6.95 o 
  12   2   1        4.49        6.73      4.28 o 
  13   2   1      503.03      524.69     14.72 o 
  14   2   1      267.21      261.64     11.86 o 
  15   2   1        2.64       -3.29      5.74 o 
  16   2   1      248.92      259.46     28.62 o 
  17   2   1       96.86      112.32     23.58 o 
 -17   3   1       25.84       27.26     10.19 o 
 -16   3   1        7.79        1.33      4.14 o 
 -15   3   1        4.52        5.42      4.75 o 
 -14   3   1       87.12       80.86      6.96 o 
 -13   3   1       42.54       31.64      2.84 o 
 -12   3   1       52.98       46.46      3.04 o 
 -11   3   1      298.34      297.33      8.15 o 
 -10   3   1       76.02       68.18      2.64 o 
  -9   3   1     1259.88     1292.96     21.16 o 
  -8   3   1      125.38      119.98      3.22 o 
  -7   3   1     1105.01     1086.64     15.69 o 
  -6   3   1     1535.17     1485.81     20.31 o 
  -5   3   1       22.78       32.50      1.78 o 
  -4   3   1     1585.27     1593.97     20.97 o 
  -3   3   1      889.25      932.75     12.36 o 
  -2   3   1     2678.65     2724.67     33.16 o 
  -1   3   1       37.11       37.91      1.99 o 
   0   3   1     2313.60     2393.98     30.78 o 
   1   3   1      609.01      651.14     12.02 o 
   2   3   1     1134.36     1142.56     33.89 o 
   3   3   1        1.73       10.24      6.32 o 
   4   3   1      816.55      749.53     12.00 o 
   5   3   1      132.41      139.95      3.40 o 
   6   3   1     1408.51     1418.99     19.52 o 
   7   3   1      566.54      553.07     16.15 o 
   8   3   1      831.12      848.87     17.71 o 
   9   3   1      707.29      713.26     13.35 o 
  10   3   1       31.68       35.07      2.12 o 
  11   3   1      145.75      140.41      6.31 o 
  12   3   1        2.08        2.39      3.01 o 
  13   3   1       11.35       12.79      6.61 o 
  14   3   1        2.39       -3.83      3.83 o 
  15   3   1        4.71        4.72      4.31 o 
  16   3   1        1.54       14.18      8.29 o 
 -16   4   1      133.92      125.66     18.32 o 
 -15   4   1       67.42       58.61      8.45 o 
 -14   4   1      131.53      140.84     15.46 o 
 -13   4   1       10.72        5.61      2.27 o 
 -12   4   1      156.21      155.84      9.64 o 
 -11   4   1        2.27        0.77      1.20 o 
 -10   4   1      404.73      387.32     11.81 o 
  -9   4   1       94.96       83.86      3.58 o 
  -8   4   1      173.66      181.48      5.62 o 
  -7   4   1      454.25      477.21     15.02 o 
  -6   4   1      638.29      653.45     13.59 o 
  -5   4   1      253.04      236.57      6.03 o 
  -4   4   1      376.78      382.63      7.72 o 
  -3   4   1       54.58       50.06      2.29 o 
  -2   4   1        1.88        4.03      1.25 o 
  -1   4   1      114.30      118.25      3.64 o 
   0   4   1       92.50       81.82      6.06 o 
   1   4   1      371.48      361.87     16.09 o 
   2   4   1        1.60        7.35      4.58 o 
   3   4   1      265.16      277.09      9.00 o 
   4   4   1        0.02       -1.51      1.51 o 
   5   4   1      707.51      717.82     16.84 o 
   6   4   1      373.01      370.74      9.23 o 
   7   4   1      145.55      133.16      6.08 o 
   8   4   1      330.65      351.96     12.10 o 
   9   4   1        6.46        8.88      2.69 o 
  10   4   1      175.41      198.69      7.72 o 
  11   4   1      198.29      203.34     10.61 o 
  12   4   1      140.85      148.13      9.56 o 
  13   4   1       72.88       59.26      7.90 o 
  14   4   1       54.16       49.27      7.72 o 
  15   4   1        0.71        3.26      4.92 o 
 -14   5   1        0.36        7.34      7.15 o 
 -13   5   1       87.58      111.70     15.11 o 
 -12   5   1       12.85        3.26      5.98 o 
 -11   5   1       99.39      109.80      8.82 o 
 -10   5   1        0.17       -1.19      2.03 o 
  -9   5   1        0.60        1.18      2.84 o 
  -8   5   1        0.16        2.41      2.69 o 
  -7   5   1        1.48       -2.42      2.42 o 
  -6   5   1        2.57        3.25      2.32 o 
  -5   5   1      288.59      303.96     11.40 o 
  -4   5   1       16.59       16.14      3.08 o 
  -3   5   1      431.58      450.47     12.46 o 
  -2   5   1      553.22      558.35     17.77 o 
  -1   5   1      115.27      117.67      3.67 o 
   0   5   1      493.46      496.89     18.74 o 
   1   5   1      111.96      113.42      5.19 o 
   2   5   1      251.51      249.36      8.44 o 
   3   5   1      693.39      760.55     23.89 o 
   4   5   1       78.43       70.36      4.77 o 
   5   5   1      319.93      322.30     11.99 o 
   6   5   1       25.17       20.38      8.43 o 
   7   5   1       19.52       20.13      2.78 o 
   8   5   1        3.00        0.83      5.90 o 
   9   5   1       28.04       13.89      3.20 o 
  10   5   1       38.25       27.00      4.18 o 
  11   5   1       33.31       37.03      8.46 o 
  12   5   1        6.29       11.13     11.35 o 
  13   5   1      284.50      308.42     49.95 o 
 -12   6   1        0.84        0.45      7.63 o 
 -11   6   1      116.03      120.79     21.53 o 
 -10   6   1       64.45       73.38     11.25 o 
  -9   6   1       57.65       70.68     10.58 o 
  -8   6   1      188.93      200.43     15.94 o 
  -7   6   1       58.93       61.82      6.36 o 
  -6   6   1      123.74      124.85      8.96 o 
  -5   6   1      106.64      120.79      8.70 o 
  -4   6   1        1.09       -0.31      4.74 o 
  -3   6   1      237.54      250.02     14.69 o 
  -2   6   1      109.87      125.04      9.19 o 
  -1   6   1       74.83       70.69      6.02 o 
   0   6   1      244.07      250.73      9.36 o 
   1   6   1      123.76      120.40      6.42 o 
   2   6   1        0.96        4.23      3.43 o 
   3   6   1       57.26       49.14      5.51 o 
   4   6   1       54.13       51.54      5.65 o 
   5   6   1       44.52       56.05      6.05 o 
   6   6   1       10.04        5.99      3.25 o 
   7   6   1       10.16       18.85      5.95 o 
   8   6   1      188.06      204.25     20.47 o 
   9   6   1        7.90        0.29      5.04 o 
  10   6   1      168.30      187.25     19.28 o 
  11   6   1        0.20       -7.41      8.71 o 
  -7   7   1        0.06        7.19      9.45 o 
  -6   7   1       22.31       30.82      8.15 o 
  -5   7   1       40.34       36.44      9.61 o 
  -4   7   1        0.34       -5.68      5.68 o 
  -3   7   1        0.89        3.89      6.25 o 
  -2   7   1        1.26       -5.75      5.75 o 
  -1   7   1       18.67       13.32      6.07 o 
   0   7   1        8.66        0.22      7.65 o 
   1   7   1        0.38       -3.34      5.99 o 
   2   7   1        5.50        6.93      8.84 o 
   3   7   1        0.87       -2.60      7.55 o 
   4   7   1        1.02       -2.06      6.94 o 
   5   7   1        0.21        3.81      8.07 o 
   6   7   1       24.80       16.66      9.07 o 
   7   7   1       25.15        3.83     10.21 o 
 -19   0   2        4.02        8.30     14.04 o 
 -18   0   2      164.88      191.19     30.61 o 
 -17   0   2      331.93      289.14     23.69 o 
 -16   0   2      247.36      250.19     18.24 o 
 -15   0   2        0.19        0.71      3.66 o 
 -14   0   2        5.14        7.06      3.53 o 
 -13   0   2     1519.02     1610.05     41.05 o 
 -12   0   2      590.21      587.77     12.16 o 
 -11   0   2      339.04      327.56     12.13 o 
 -10   0   2      808.44      772.32     14.08 o 
  -9   0   2      185.60      196.93      4.79 o 
  -8   0   2      107.17       86.49      2.91 o 
  -7   0   2     1618.19     1647.69     21.44 o 
  -6   0   2      283.24      320.97      5.36 o 
  -5   0   2      290.53      334.75      5.66 o 
  -3   0   2     1145.27      984.18     12.71 o 
  -2   0   2     8814.33     8094.50    102.89 o 
   0   0   2      181.95      138.70      3.06 o 
   1   0   2      710.37      678.09     12.76 o 
   3   0   2     5198.09     4813.75     57.72 o 
   4   0   2      622.06      559.88      8.59 o 
   5   0   2     1802.77     1667.21     25.53 o 
   6   0   2     1428.03     1569.80     22.14 o 
   7   0   2     1136.91     1194.54     16.41 o 
   8   0   2      810.98      898.20     15.66 o 
   9   0   2       22.69       21.98      1.71 o 
  10   0   2      533.58      550.13     13.61 o 
  11   0   2       45.77       53.09     18.51 o 
  12   0   2      697.50      740.46     29.36 o 
  13   0   2      296.86      313.00     14.48 o 
  14   0   2       75.96       63.63      7.48 o 
  15   0   2      323.31      367.60     28.81 o 
  16   0   2       18.62       13.68      7.66 o 
  17   0   2      127.27      126.86     32.10 o 
 -19   1   2       11.68       15.24     19.47 o 
 -18   1   2      117.18      125.00     13.98 o 
 -17   1   2        7.18        2.34      5.71 o 
 -16   1   2       44.76       44.86      4.17 o 
 -15   1   2      106.01      105.81      4.49 o 
 -14   1   2        0.50        0.77      1.62 o 
 -13   1   2      537.44      553.37     11.00 o 
 -12   1   2       61.33       58.97      5.53 o 
 -11   1   2       54.70       56.55      2.66 o 
 -10   1   2      717.19      693.09     10.78 o 
  -9   1   2      407.98      421.00      7.37 o 
  -8   1   2     6964.42     7100.11     60.92 o 
  -7   1   2       59.29       49.21      1.50 o 
  -6   1   2     2008.65     1880.93     17.15 o 
  -5   1   2     6357.10     6022.13     51.03 o 
  -4   1   2     3942.61     3907.03     33.74 o 
  -3   1   2     2139.43     1921.63     17.69 o 
  -2   1   2     1170.88     1204.58     11.55 o 
  -1   1   2       43.71       41.92      2.49 o 
   0   1   2      195.10      179.55      3.75 o 
   1   1   2      635.74      652.80      7.74 o 
   2   1   2      369.33      342.65      4.90 o 
   3   1   2     1379.56     1351.93     17.90 o 
   4   1   2      372.37      348.31      6.95 o 
   5   1   2      357.97      294.69      4.79 o 
   6   1   2      187.66      184.93      3.73 o 
   7   1   2     1328.28     1291.99     16.30 o 
   8   1   2      299.85      269.95      8.11 o 
   9   1   2      404.70      427.61      6.82 o 
  10   1   2     1822.72     1850.54     27.74 o 
  11   1   2      395.59      404.99     10.87 o 
  12   1   2      286.69      290.60      7.98 o 
  13   1   2      171.57      171.96      8.94 o 
  14   1   2       38.51       29.00      7.09 o 
  15   1   2       29.35       24.94      4.44 o 
  16   1   2        0.47       15.97      6.39 o 
  17   1   2        0.71        0.10      8.89 o 
 -18   2   2        0.04        8.56     11.04 o 
 -17   2   2       31.56       25.41      5.48 o 
 -16   2   2        0.69       -0.56      2.50 o 
 -15   2   2      564.68      570.88     24.38 o 
 -14   2   2       86.65       88.35      4.99 o 
 -13   2   2      461.52      483.79     12.62 o 
 -12   2   2      339.64      349.79      8.29 o 
 -11   2   2       78.65       74.71      3.40 o 
 -10   2   2      194.52      207.25      4.47 o 
  -9   2   2       86.86       81.82      2.67 o 
  -8   2   2      251.72      242.68      4.69 o 
  -7   2   2     2328.63     2345.31     30.58 o 
  -6   2   2      264.26      310.06      4.82 o 
  -5   2   2     1771.01     1782.62     18.01 o 
  -4   2   2       51.66       60.07      2.14 o 
  -3   2   2     1303.29     1285.75     13.82 o 
  -2   2   2       18.98       20.49      3.50 o 
  -1   2   2       52.93       59.51      2.21 o 
   0   2   2      815.34      872.72     12.57 o 
   1   2   2        0.00        0.77      0.74 o 
   2   2   2     1085.73     1087.05     16.03 o 
   3   2   2       44.20       63.77      7.48 o 
   4   2   2      351.54      347.23      6.82 o 
   5   2   2       25.67       29.40      2.01 o 
   6   2   2        2.40        5.86      1.25 o 
   7   2   2      324.15      336.29      6.58 o 
   8   2   2      103.95       98.82      3.28 o 
   9   2   2      349.09      370.38     18.40 o 
  10   2   2      628.12      634.52     14.43 o 
  11   2   2       34.58       34.83      4.00 o 
  12   2   2        4.97        4.99      3.17 o 
  13   2   2       87.33       89.04      6.66 o 
  14   2   2       54.04       58.91      6.86 o 
  15   2   2       13.13        5.87      5.95 o 
  16   2   2       25.52       23.55      6.84 o 
 -18   3   2       75.22       54.99     21.38 o 
 -17   3   2      118.29      127.67     16.86 o 
 -16   3   2        8.97        4.67      5.67 o 
 -15   3   2        2.10       -3.34      3.34 o 
 -14   3   2      176.33      179.18     10.35 o 
 -13   3   2        0.39        1.72      2.67 o 
 -12   3   2      122.48      122.30      4.26 o 
 -11   3   2       14.26       12.48      1.91 o 
 -10   3   2       71.05       64.04      2.80 o 
  -9   3   2       53.52       58.73      3.68 o 
  -8   3   2      224.31      210.12      5.16 o 
  -7   3   2        0.12        0.26      1.21 o 
  -6   3   2      685.78      722.60     10.97 o 
  -5   3   2      208.94      204.95      7.00 o 
  -4   3   2        6.37        7.80      2.95 o 
  -3   3   2        0.88        6.32      2.19 o 
  -2   3   2     1356.20     1418.37     27.54 o 
  -1   3   2      597.90      566.07     11.05 o 
   0   3   2       70.97       98.13      6.81 o 
   1   3   2     2198.23     2171.20     50.76 o 
   2   3   2     3054.89     3284.74     62.30 o 
   3   3   2      132.11      120.13      4.05 o 
   4   3   2      205.70      162.50      4.40 o 
   5   3   2      106.21      108.98      4.39 o 
   6   3   2      243.09      218.82      7.20 o 
   7   3   2      444.92      464.88     10.09 o 
   8   3   2        2.09        0.77      1.38 o 
   9   3   2      144.48      153.06      5.22 o 
  10   3   2       28.76       23.26      2.07 o 
  11   3   2      371.20      396.93     14.45 o 
  12   3   2        4.43        3.36      3.19 o 
  13   3   2        2.79       -2.33      5.47 o 
  14   3   2       75.95       87.81     10.77 o 
  15   3   2        0.05        6.29      6.50 o 
  16   3   2      190.43      191.49     45.66 o 
 -16   4   2        0.13       -3.57      6.36 o 
 -15   4   2      110.70      128.55     16.09 o 
 -14   4   2       35.09       26.08      6.50 o 
 -13   4   2      114.25      118.22      7.42 o 
 -12   4   2        2.74        1.01      2.40 o 
 -11   4   2       39.74       32.99      2.78 o 
 -10   4   2      132.65      122.68      4.88 o 
  -9   4   2      302.47      295.17      8.20 o 
  -8   4   2        0.74        3.01      1.57 o 
  -7   4   2      121.18       99.61      5.33 o 
  -6   4   2       42.07       41.84      2.52 o 
  -5   4   2       55.00       59.46      2.66 o 
  -4   4   2      396.43      412.27      7.79 o 
  -3   4   2      534.05      530.17     10.47 o 
  -2   4   2      601.82      616.36     13.20 o 
  -1   4   2      254.04      247.11      7.54 o 
   0   4   2      416.98      449.10     13.06 o 
   1   4   2       68.80       64.53      4.07 o 
   2   4   2      443.92      453.31     14.85 o 
   3   4   2      371.51      373.13     10.45 o 
   4   4   2        0.73        3.66      2.19 o 
   5   4   2      307.09      309.39      8.84 o 
   6   4   2      142.79      136.77      3.96 o 
   7   4   2      182.27      179.23     16.72 o 
   8   4   2       40.93       42.10      3.87 o 
   9   4   2      109.81       99.49      6.18 o 
  10   4   2       30.27       21.68      2.84 o 
  11   4   2      126.01      110.97      6.63 o 
  12   4   2        1.51       -1.70      4.10 o 
  13   4   2       18.78       10.41      7.17 o 
  14   4   2      116.53       92.06     11.91 o 
 -14   5   2        0.88        7.18      7.18 o 
 -13   5   2        7.63       18.03      7.89 o 
 -12   5   2        9.56        9.52      5.58 o 
 -11   5   2       61.47       50.67      4.54 o 
 -10   5   2      169.97      160.93      8.74 o 
  -9   5   2       16.42       12.77      2.71 o 
  -8   5   2       79.31       83.95      4.53 o 
  -7   5   2      106.08      107.06      4.70 o 
  -6   5   2       26.80       33.29      2.88 o 
  -5   5   2      544.29      605.84     15.81 o 
  -4   5   2       32.15       35.48      2.62 o 
  -3   5   2      485.61      524.87     17.09 o 
  -2   5   2     1166.12     1231.56     52.99 o 
  -1   5   2       60.01       54.67      4.05 o 
   0   5   2      178.42      200.77      8.57 o 
   1   5   2      119.50      126.24      6.75 o 
   2   5   2      139.68      134.61      7.40 o 
   3   5   2        5.35       10.78      4.04 o 
   4   5   2       99.24      101.62      5.55 o 
   5   5   2        8.71        7.84      2.38 o 
   6   5   2      108.50       96.77      5.13 o 
   7   5   2      468.13      470.15     21.06 o 
   8   5   2      306.40      315.57     19.86 o 
   9   5   2      123.97      129.84     10.07 o 
  10   5   2       89.09      103.39      8.93 o 
  11   5   2       43.27       45.75      8.47 o 
  12   5   2       65.93       64.58     11.71 o 
  13   5   2        1.07        4.48     11.81 o 
 -12   6   2        2.77        8.02     15.32 o 
 -11   6   2       94.31       86.73     11.80 o 
 -10   6   2       29.33       32.88      8.62 o 
  -9   6   2      177.80      183.89     18.47 o 
  -8   6   2        4.94        4.75      4.90 o 
  -7   6   2      210.46      220.03     14.96 o 
  -6   6   2      201.98      220.62     13.24 o 
  -5   6   2        2.05       -3.91      5.24 o 
  -4   6   2      100.32      103.15      7.82 o 
  -3   6   2       25.45       23.03      2.57 o 
  -2   6   2       93.47      102.54      9.13 o 
  -1   6   2        6.11        3.99      2.49 o 
   0   6   2      485.61      498.58     16.00 o 
   1   6   2        5.23        7.72      3.57 o 
   2   6   2      142.66      149.15      9.87 o 
   3   6   2       89.24       84.04      7.02 o 
   4   6   2       19.63       19.03      5.77 o 
   5   6   2      130.64      122.81      9.75 o 
   6   6   2       79.40       86.16      8.65 o 
   7   6   2       73.05       60.18      9.22 o 
   8   6   2      179.57      204.81     23.29 o 
   9   6   2       21.28       13.74      6.87 o 
  10   6   2        0.24       -1.57      7.39 o 
  -8   7   2        2.89       -4.06      9.81 o 
  -7   7   2        2.37        1.97      6.11 o 
  -6   7   2        0.94        7.00      7.58 o 
  -5   7   2        7.21       19.67      8.07 o 
  -4   7   2      271.32      271.42     29.87 o 
  -3   7   2      124.79      122.10     16.11 o 
  -2   7   2      234.42      222.65     22.88 o 
  -1   7   2      164.79      170.65     18.18 o 
   0   7   2        0.37        1.59      7.04 o 
   1   7   2      251.67      268.76     26.70 o 
   2   7   2       29.35       26.52      7.87 o 
   3   7   2      207.89      221.17     25.35 o 
   4   7   2      201.22      220.66     30.92 o 
   5   7   2       83.62       58.68     28.59 o 
   6   7   2       82.36       96.47     27.68 o 
 -19   1   3      239.70      247.97     24.54 o 
 -18   1   3       19.88       19.11      6.27 o 
 -17   1   3      394.71      404.46     25.49 o 
 -16   1   3      216.59      202.06     10.78 o 
 -15   1   3        1.84       -0.26      1.93 o 
 -14   1   3       12.84       13.02      2.76 o 
 -13   1   3      121.49      114.60      4.00 o 
 -12   1   3       43.78       39.81      2.49 o 
 -11   1   3       94.18       94.33      3.11 o 
 -10   1   3      121.29      114.96      2.77 o 
  -9   1   3     2169.15     2182.65     19.69 o 
  -8   1   3      153.46      160.65      2.75 o 
  -7   1   3     3651.51     3621.20     30.09 o 
  -6   1   3       12.86        9.00      1.11 o 
  -5   1   3     4700.91     4511.97     37.51 o 
  -4   1   3     3558.09     3430.91     29.21 o 
  -3   1   3      921.90      928.27      8.87 o 
  -2   1   3      669.52      652.12      8.29 o 
  -1   1   3     3144.58     2989.98     30.52 o 
   0   1   3      945.86      933.31     11.14 o 
   1   1   3        8.59       12.00      0.92 o 
   2   1   3        0.93        0.77      0.55 o 
   3   1   3      414.56      424.23      4.92 o 
   4   1   3      145.78      181.76      7.31 o 
   5   1   3      921.35     1002.64     14.92 o 
   6   1   3        2.17        4.26      2.61 o 
   7   1   3       11.09       18.84      2.12 o 
   8   1   3        6.22        7.93      1.03 o 
   9   1   3      153.08      151.81      6.54 o 
  10   1   3       14.36        7.90      3.50 o 
  11   1   3      198.38      189.13      7.19 o 
  12   1   3      186.64      183.26      6.42 o 
  13   1   3       31.94       20.56      4.88 o 
  14   1   3      175.85      178.14     11.83 o 
  15   1   3        6.56        1.03      4.72 o 
  16   1   3        0.18        5.00      7.33 o 
 -19   2   3       63.84       48.83     14.20 o 
 -18   2   3       69.29       60.00     10.68 o 
 -17   2   3       94.88      113.28     12.64 o 
 -16   2   3      139.07      146.74      8.83 o 
 -15   2   3       83.34       94.47      5.26 o 
 -14   2   3      728.90      775.36     20.78 o 
 -13   2   3      271.10      269.86      7.67 o 
 -12   2   3      217.74      230.33      6.49 o 
 -11   2   3      328.72      331.73      7.06 o 
 -10   2   3        6.42        5.58      1.36 o 
  -9   2   3     1431.18     1478.65     18.84 o 
  -8   2   3      250.71      279.09      5.99 o 
  -7   2   3      307.23      330.70      5.15 o 
  -6   2   3        0.11        3.51      1.12 o 
  -5   2   3        5.07        1.91      0.96 o 
  -4   2   3      364.11      316.97      4.43 o 
  -3   2   3        0.01        0.37      1.29 o 
  -2   2   3      211.61      153.87      3.17 o 
  -1   2   3     2168.82     2009.00     27.83 o 
   0   2   3      242.01      297.31      5.51 o 
   1   2   3     4881.92     4481.21     56.54 o 
   2   2   3       63.40       45.31      2.12 o 
   3   2   3     1345.52     1276.03     16.31 o 
   4   2   3     2472.32     2242.79     27.37 o 
   5   2   3       10.21       13.18      3.51 o 
   6   2   3     1681.36     1701.15     26.25 o 
   7   2   3       53.14       52.03      4.14 o 
   8   2   3        2.61        1.55      2.47 o 
   9   2   3      185.55      183.18      5.40 o 
  10   2   3       22.90       12.97      4.91 o 
  11   2   3      125.80      126.23      5.90 o 
  12   2   3      147.60      136.88     10.90 o 
  13   2   3       90.10       86.53      6.83 o 
  14   2   3      255.51      296.48     21.59 o 
  15   2   3        2.09        3.02      5.93 o 
  16   2   3      108.65      125.10     30.91 o 
 -18   3   3       50.02       48.04     12.80 o 
 -17   3   3        3.64       -6.05      6.63 o 
 -16   3   3      109.85       88.17      9.25 o 
 -15   3   3        3.43        5.71      4.79 o 
 -14   3   3       19.58       12.12      2.95 o 
 -13   3   3       18.04       14.55      1.81 o 
 -12   3   3       47.55       38.10      2.57 o 
 -11   3   3      306.51      304.63      6.93 o 
 -10   3   3        1.79        1.72      1.66 o 
  -9   3   3     1070.16     1029.76     18.18 o 
  -8   3   3       34.44       32.15      2.26 o 
  -7   3   3      287.09      246.75      5.16 o 
  -6   3   3      937.07      985.94     24.50 o 
  -5   3   3       27.91       20.60      2.35 o 
  -4   3   3     5702.20     5623.88     60.79 o 
  -3   3   3        2.94        2.44      1.97 o 
  -2   3   3     2315.78     2265.15     26.97 o 
  -1   3   3      414.35      416.47     11.24 o 
   0   3   3      470.55      468.47      9.25 o 
   1   3   3        3.64        7.79      4.79 o 
   2   3   3       16.17       13.79      0.94 o 
   3   3   3       64.72       74.10      2.47 o 
   4   3   3      308.51      308.63      7.28 o 
   5   3   3      385.30      398.62      8.33 o 
   6   3   3     1421.54     1461.35     24.16 o 
   7   3   3       98.15      104.65      9.17 o 
   8   3   3     1459.92     1573.56     29.02 o 
   9   3   3      306.37      311.67      9.54 o 
  10   3   3      144.53      140.31      6.13 o 
  11   3   3      411.30      420.38     16.58 o 
  12   3   3       27.44       23.30      4.57 o 
  13   3   3      112.45       98.43      9.49 o 
  14   3   3       39.26       40.73      7.55 o 
  15   3   3        6.84        8.67      8.59 o 
 -17   4   3        0.47      -10.09     10.09 o 
 -16   4   3       33.21       39.99      8.43 o 
 -15   4   3       20.67       11.91      8.52 o 
 -14   4   3       76.73       66.02      6.79 o 
 -13   4   3       35.59       27.18      3.37 o 
 -12   4   3       24.50       23.74      3.63 o 
 -11   4   3       76.61       68.10      3.77 o 
 -10   4   3      388.65      399.08     10.95 o 
  -9   4   3        8.34        4.99      1.98 o 
  -8   4   3      746.69      739.49     15.81 o 
  -7   4   3       83.79       74.27      3.60 o 
  -6   4   3      201.07      201.86      5.73 o 
  -5   4   3     1155.04     1179.77     19.62 o 
  -4   4   3     1536.86     1547.60     27.45 o 
  -3   4   3     1268.89     1275.81     19.17 o 
  -2   4   3      283.34      282.08      5.87 o 
  -1   4   3      126.42      127.97      5.81 o 
   0   4   3        0.65        4.41      5.34 o 
   1   4   3      908.28      960.34     19.90 o 
   2   4   3       38.84       44.87      3.36 o 
   3   4   3      622.16      629.58     15.54 o 
   4   4   3        9.01        6.04      2.76 o 
   5   4   3      405.06      411.73      9.13 o 
   6   4   3        1.45        1.32      2.12 o 
   7   4   3       34.30       33.85      3.25 o 
   8   4   3       60.79       61.17      4.40 o 
   9   4   3       61.26       50.06      3.94 o 
  10   4   3      122.01      134.05      8.43 o 
  11   4   3       14.24        7.39      3.37 o 
  12   4   3       67.68       64.73      8.63 o 
  13   4   3        3.28       -0.52      6.01 o 
  14   4   3        0.26       -7.63      7.63 o 
 -15   5   3      156.71      158.65     27.68 o 
 -14   5   3      192.64      156.36     27.44 o 
 -13   5   3      191.95      194.39     19.43 o 
 -12   5   3        4.51        3.06      2.73 o 
 -11   5   3       32.84       39.89      4.22 o 
 -10   5   3      177.00      190.74      9.97 o 
  -9   5   3       10.79        6.71      2.40 o 
  -8   5   3      107.10      109.67      5.18 o 
  -7   5   3        8.65        6.32      2.15 o 
  -6   5   3       17.40       18.72      2.53 o 
  -5   5   3       35.46       27.94      2.53 o 
  -4   5   3      181.79      186.76      6.80 o 
  -3   5   3      461.08      475.82     12.52 o 
  -2   5   3       21.56       21.59      2.88 o 
  -1   5   3       19.23       21.97      6.08 o 
   0   5   3      898.27      945.41     28.68 o 
   1   5   3       77.92       75.19      5.14 o 
   2   5   3      863.32      943.62     34.73 o 
   3   5   3      209.46      204.14      9.03 o 
   4   5   3      132.66      126.84      6.31 o 
   5   5   3      211.24      244.57      9.75 o 
   6   5   3        6.82        5.78      4.97 o 
   7   5   3       87.12      103.60      9.17 o 
   8   5   3      138.59      138.94      9.72 o 
   9   5   3      146.85      113.16     12.68 o 
  10   5   3       12.05        4.72      8.66 o 
  11   5   3       28.44       13.12      9.69 o 
  12   5   3       42.46       36.48      9.86 o 
 -12   6   3        0.21        8.89      9.33 o 
 -11   6   3       79.22       86.05     11.19 o 
 -10   6   3      117.83      119.34     11.98 o 
  -9   6   3       24.46       24.64      5.30 o 
  -8   6   3      214.36      231.15     14.65 o 
  -7   6   3        3.12        5.49      3.85 o 
  -6   6   3       31.76       32.58      5.86 o 
  -5   6   3      183.99      200.21     10.97 o 
  -4   6   3      211.16      230.57     12.31 o 
  -3   6   3        4.64       10.99      3.05 o 
  -2   6   3      158.27      155.19      9.56 o 
  -1   6   3       43.89       40.34      4.55 o 
   0   6   3        0.34       -3.87      3.87 o 
   1   6   3       19.86       27.33      6.45 o 
   2   6   3       89.63       81.75      6.96 o 
   3   6   3      153.35      146.59      9.86 o 
   4   6   3        1.39       -3.96      3.96 o 
   5   6   3      110.65       94.80      9.56 o 
   6   6   3      175.80      173.77     18.20 o 
   7   6   3      215.59      232.85     23.82 o 
   8   6   3      133.02      144.90     17.80 o 
   9   6   3       36.83       47.68     12.23 o 
  -8   7   3        0.36      -10.08     10.08 o 
  -7   7   3        1.97       -0.38      6.09 o 
  -6   7   3        0.52        2.30      6.51 o 
  -5   7   3        0.44       -5.62      5.62 o 
  -4   7   3       17.65       10.70      8.76 o 
  -3   7   3       63.98       75.16     10.50 o 
  -2   7   3       17.37       17.57     16.12 o 
  -1   7   3       38.26       33.86      8.60 o 
   0   7   3       56.88       39.51     16.21 o 
   1   7   3       29.69       37.58      8.35 o 
   2   7   3       14.33       21.08      6.72 o 
   3   7   3       34.91       28.78     11.38 o 
   4   7   3        1.32       -5.21     12.95 o 
   5   7   3       12.12       17.55     17.60 o 
 -20   0   4        9.71        7.02     10.85 o 
 -19   0   4      307.99      345.25     51.77 o 
 -18   0   4      500.91      504.47     60.39 o 
 -17   0   4       85.98       68.50     14.68 o 
 -16   0   4      311.73      328.70     16.25 o 
 -15   0   4      309.00      320.91     12.16 o 
 -14   0   4      128.33      128.20      6.08 o 
 -13   0   4     1343.81     1369.96     30.80 o 
 -12   0   4      502.24      538.05     12.27 o 
 -11   0   4     1690.44     1647.18     35.74 o 
 -10   0   4      945.89      926.33     18.83 o 
  -9   0   4       19.14       28.84      2.71 o 
  -8   0   4      126.95      125.43      4.60 o 
  -7   0   4     2206.21     2277.26     28.39 o 
  -6   0   4      148.35      137.68      9.89 o 
  -5   0   4     3368.48     3390.21     40.25 o 
  -4   0   4     2010.92     2139.85     29.10 o 
  -3   0   4     7672.02     7292.61     87.32 o 
  -2   0   4     3626.35     3450.88     49.07 o 
  -1   0   4     4453.54     4091.13     55.50 o 
   0   0   4     4070.47     3599.64     61.59 o 
   1   0   4       47.11       48.47      2.87 o 
   2   0   4    14632.36    14385.32    164.03 o 
   3   0   4     3043.56     2973.19     38.36 o 
   4   0   4     4676.84     4857.47     55.87 o 
   5   0   4     6913.44     7194.39     88.31 o 
   6   0   4      381.74      406.88      8.72 o 
   7   0   4     1987.89     2039.17     34.69 o 
   8   0   4       34.61       37.67      3.83 o 
   9   0   4       17.36       16.95      5.74 o 
  10   0   4      143.73      131.05      6.03 o 
  11   0   4        1.34        3.06      1.88 o 
  12   0   4      114.62      116.34      6.07 o 
  13   0   4      159.86      174.97     13.58 o 
  14   0   4       67.10       77.84     17.55 o 
  15   0   4       34.88       22.77     12.86 o 
  16   0   4       17.82       10.07     11.96 o 
 -19   1   4        5.21       13.04      6.63 o 
 -18   1   4       59.84       64.39      9.08 o 
 -17   1   4       24.46       28.38      4.80 o 
 -16   1   4       76.74       72.42      5.06 o 
 -15   1   4       20.97       17.73      3.45 o 
 -14   1   4       18.18       18.05      2.24 o 
 -13   1   4       32.71       30.22      1.86 o 
 -12   1   4       36.73       36.04      2.01 o 
 -11   1   4      258.67      251.84      4.97 o 
 -10   1   4     1020.34     1055.72     13.02 o 
  -9   1   4       34.74       34.77      1.60 o 
  -8   1   4      146.14      108.50      4.05 o 
  -7   1   4      276.70      250.70      3.74 o 
  -6   1   4     3528.44     3432.17     29.88 o 
  -5   1   4     2141.43     2045.07     18.49 o 
  -4   1   4     7034.61     7008.04     56.50 o 
  -3   1   4     9922.61     9525.21     86.69 o 
  -2   1   4      352.78      325.38      4.93 o 
  -1   1   4     1341.50     1262.75     13.73 o 
   0   1   4     1210.07     1126.08     12.07 o 
   1   1   4      428.21      434.13      5.23 o 
   2   1   4      119.73      117.56      2.53 o 
   3   1   4      408.23      402.62      5.25 o 
   4   1   4      793.56      800.74      8.40 o 
   5   1   4      666.75      640.98      7.80 o 
   6   1   4      130.16      125.95      4.15 o 
   7   1   4      684.22      677.40     10.21 o 
   8   1   4      422.22      419.40      7.26 o 
   9   1   4      175.99      181.09      7.46 o 
  10   1   4       36.94       33.69      2.67 o 
  11   1   4       25.42       18.83      2.54 o 
  12   1   4      475.49      502.48     14.17 o 
  13   1   4       17.75       13.44      3.67 o 
  14   1   4       68.10       57.56      6.66 o 
  15   1   4        1.72       -0.37      6.20 o 
  16   1   4       24.24       31.13     14.62 o 
 -19   2   4       10.53       24.56     11.79 o 
 -18   2   4        0.17        1.05      6.54 o 
 -17   2   4      182.38      192.34     15.20 o 
 -16   2   4       25.24       20.36      3.78 o 
 -15   2   4       28.41       43.55      3.59 o 
 -14   2   4       19.80       20.67      2.83 o 
 -13   2   4       34.27       27.42      2.86 o 
 -12   2   4        4.58        4.86      1.36 o 
 -11   2   4      119.83      119.50      3.49 o 
 -10   2   4        9.82        9.89      1.61 o 
  -9   2   4      600.64      640.31     14.00 o 
  -8   2   4       44.33       41.32      2.03 o 
  -7   2   4     2511.03     2518.75     26.35 o 
  -6   2   4      840.13      881.30     13.82 o 
  -5   2   4     1290.82     1290.64     13.17 o 
  -4   2   4       15.39       13.21      1.20 o 
  -3   2   4        1.97        1.98      0.94 o 
  -2   2   4       10.94        6.78      1.29 o 
  -1   2   4        4.64        4.86      1.07 o 
   0   2   4     2851.83     2932.15     31.51 o 
   1   2   4      127.96      124.74      3.07 o 
   2   2   4      408.95      389.92      6.26 o 
   3   2   4      234.70      255.38      4.18 o 
   4   2   4       41.87       31.76      2.32 o 
   5   2   4       77.75       59.10      2.95 o 
   6   2   4      185.82      174.28      6.16 o 
   7   2   4        3.57        3.19      1.63 o 
   8   2   4       72.19       73.44      5.56 o 
   9   2   4        0.14        0.09      1.51 o 
  10   2   4        0.00        0.45      3.35 o 
  11   2   4      243.81      242.05      9.89 o 
  12   2   4      179.14      167.50     20.83 o 
  13   2   4      129.26      128.16     10.47 o 
  14   2   4       27.32        8.06      6.41 o 
  15   2   4        3.85       12.00      7.15 o 
 -18   3   4       11.05       22.77      8.93 o 
 -17   3   4      123.31      142.42     17.78 o 
 -16   3   4        3.77        0.97      3.01 o 
 -15   3   4      955.34      971.83     40.38 o 
 -14   3   4       36.74       36.53      2.89 o 
 -13   3   4       28.19       28.00      2.62 o 
 -12   3   4      245.47      257.07      7.54 o 
 -11   3   4      367.99      395.08      8.57 o 
 -10   3   4      136.19      141.69      6.35 o 
  -9   3   4        7.37        9.10      2.12 o 
  -8   3   4      256.37      251.60      5.17 o 
  -7   3   4      177.10      160.58      5.53 o 
  -6   3   4      977.31      925.04     13.57 o 
  -5   3   4      810.86      798.86     12.37 o 
  -4   3   4        6.35        7.17      2.16 o 
  -3   3   4       41.18       45.93      4.24 o 
  -2   3   4        0.28        6.11      1.28 o 
  -1   3   4        2.92        5.84      2.86 o 
   0   3   4      697.15      766.52     11.64 o 
   1   3   4      253.80      222.10      5.25 o 
   2   3   4       13.34        6.30      6.63 o 
   3   3   4       32.68       28.58      1.64 o 
   4   3   4     1349.86     1408.64     41.64 o 
   5   3   4        0.69       -0.15      1.51 o 
   6   3   4      632.71      646.11     14.05 o 
   7   3   4       76.85       78.85      3.80 o 
   8   3   4      423.37      433.11     12.92 o 
   9   3   4      237.94      246.00      8.29 o 
  10   3   4       41.49       39.86      3.47 o 
  11   3   4        8.41        3.08      3.56 o 
  12   3   4        8.84       11.31      4.49 o 
  13   3   4       28.16       16.51      5.74 o 
  14   3   4       23.17       24.75      7.02 o 
 -17   4   4        6.56        2.34      6.98 o 
 -16   4   4      166.43      156.82     18.89 o 
 -15   4   4      102.14       81.50      8.93 o 
 -14   4   4       45.94       50.09      4.97 o 
 -13   4   4      136.56      137.06      7.37 o 
 -12   4   4        2.82        2.35      2.23 o 
 -11   4   4        0.04       -3.34      3.34 o 
 -10   4   4      867.79      899.44     21.63 o 
  -9   4   4       59.80       51.44      3.17 o 
  -8   4   4      403.30      426.20     10.31 o 
  -7   4   4      187.71      184.62      5.77 o 
  -6   4   4     1717.59     1797.76     33.20 o 
  -5   4   4       15.58       14.24      1.96 o 
  -4   4   4      662.26      641.76     11.86 o 
  -3   4   4      120.27      115.44      3.86 o 
  -2   4   4       45.55       47.34      3.09 o 
  -1   4   4      108.39      105.25      4.60 o 
   0   4   4      225.03      223.95      7.83 o 
   1   4   4        5.72        7.34      2.45 o 
   2   4   4      530.10      545.77     17.26 o 
   3   4   4       50.32       45.07      3.66 o 
   4   4   4       18.93       14.57      3.78 o 
   5   4   4      116.12      130.41      5.75 o 
   6   4   4      304.03      331.15     11.05 o 
   7   4   4      252.51      268.33     11.21 o 
   8   4   4      407.96      421.54     14.84 o 
   9   4   4       37.63       34.66      5.76 o 
  10   4   4        7.55        1.50      3.12 o 
  11   4   4      160.81      148.98     14.37 o 
  12   4   4      111.75      102.93     12.19 o 
  13   4   4        7.24       10.58      8.09 o 
 -15   5   4        6.92        2.39      8.79 o 
 -14   5   4        8.03        6.13      8.33 o 
 -13   5   4       18.59       11.49      4.21 o 
 -12   5   4       25.70       25.40      4.00 o 
 -11   5   4        0.09        7.32      3.16 o 
 -10   5   4        5.66        5.82      2.99 o 
  -9   5   4       21.96       23.98      3.27 o 
  -8   5   4      317.32      309.32     11.85 o 
  -7   5   4        0.85       -0.90      1.88 o 
  -6   5   4       68.99       59.33      3.53 o 
  -5   5   4        0.09        4.62      2.12 o 
  -4   5   4      189.38      184.01      6.12 o 
  -3   5   4      301.57      316.22     10.74 o 
  -2   5   4      112.91      108.74      6.11 o 
  -1   5   4       60.55       61.59      4.20 o 
   0   5   4        7.02        6.09      2.89 o 
   1   5   4      180.77      182.53      9.49 o 
   2   5   4       85.62       84.63      5.64 o 
   3   5   4       72.02       77.52      5.31 o 
   4   5   4      198.96      179.49      8.57 o 
   5   5   4       84.92       86.20      6.08 o 
   6   5   4       30.39       38.22      5.28 o 
   7   5   4       59.21       59.26      7.69 o 
   8   5   4       43.40       39.47      6.29 o 
   9   5   4       92.03       92.82     16.16 o 
  10   5   4       74.00       90.91     13.39 o 
  11   5   4        1.54       -0.63      6.77 o 
 -12   6   4        0.03        1.91      5.18 o 
 -11   6   4       49.07       51.35      7.54 o 
 -10   6   4        5.28        1.78      7.55 o 
  -9   6   4       59.97       54.67      6.46 o 
  -8   6   4       74.64       80.69      6.85 o 
  -7   6   4       93.52       81.24      6.28 o 
  -6   6   4       31.55       31.33      3.84 o 
  -5   6   4      169.30      183.67      9.63 o 
  -4   6   4      643.52      695.83     31.12 o 
  -3   6   4       17.74       15.60      3.84 o 
  -2   6   4      484.82      510.68     23.76 o 
  -1   6   4       40.83       40.42      4.97 o 
   0   6   4       24.75       28.56      4.72 o 
   1   6   4       23.29       21.86      6.54 o 
   2   6   4       33.50       48.39      8.57 o 
   3   6   4       13.85       10.91      4.67 o 
   4   6   4      206.14      217.25     15.07 o 
   5   6   4       31.10       15.62      5.01 o 
   6   6   4      177.45      155.93     15.16 o 
   7   6   4       35.81       36.49      9.90 o 
   8   6   4       44.01       30.93      9.82 o 
   9   6   4       18.00       15.32     11.80 o 
  -8   7   4       70.76       55.99     12.76 o 
  -7   7   4      156.37      161.87     27.46 o 
  -6   7   4       98.87       96.94     13.85 o 
  -5   7   4       17.16       23.33      6.69 o 
  -4   7   4        2.11       -6.37      6.37 o 
  -3   7   4        0.25       -5.23      6.86 o 
  -2   7   4       42.41       35.95      7.97 o 
  -1   7   4      236.42      221.74     22.64 o 
   0   7   4       15.81       14.36      6.48 o 
   1   7   4      417.65      441.46     41.49 o 
   2   7   4       22.67        8.35      8.32 o 
   3   7   4      277.40      347.73     78.62 o 
   4   7   4        4.39        3.49     16.27 o 
 -20   1   5       23.63        0.57      6.85 o 
 -19   1   5       53.15       64.45     10.30 o 
 -18   1   5        1.28        2.66      4.88 o 
 -17   1   5      131.84      143.29     12.07 o 
 -16   1   5        0.65       -0.08      3.13 o 
 -15   1   5       17.73        7.60      3.13 o 
 -14   1   5        2.78        1.85      1.43 o 
 -13   1   5      265.48      249.43      5.78 o 
 -12   1   5       72.61       70.20      3.04 o 
 -11   1   5        6.54        4.75      1.12 o 
 -10   1   5       25.11       27.05      1.84 o 
  -9   1   5     1357.63     1368.39     15.95 o 
  -8   1   5      112.65      117.71      2.60 o 
  -7   1   5     5389.35     5433.78     45.71 o 
  -6   1   5      643.34      648.64      7.70 o 
  -5   1   5      118.50      163.20      3.01 o 
  -4   1   5      816.00      758.66      8.51 o 
  -3   1   5       23.73       23.21      1.75 o 
  -2   1   5     3025.47     2936.38     29.25 o 
  -1   1   5     1178.09     1150.41     13.36 o 
   0   1   5      182.79      216.61      3.34 o 
   1   1   5      299.81      294.62      4.20 o 
   2   1   5       70.76       73.36      2.06 o 
   3   1   5      912.55     1024.11     11.16 o 
   4   1   5      228.98      258.00      3.90 o 
   5   1   5     1061.73     1140.38     14.59 o 
   6   1   5      173.03      166.63      3.87 o 
   7   1   5      123.89      143.05      5.53 o 
   8   1   5       99.98      101.15      4.61 o 
   9   1   5      360.11      352.95      8.72 o 
  10   1   5        4.14        1.95      3.04 o 
  11   1   5      409.76      430.05     12.55 o 
  12   1   5       20.01       10.18      3.58 o 
  13   1   5      100.10      105.25      9.11 o 
  14   1   5       10.37       14.68      5.79 o 
  15   1   5      113.24      103.65     16.66 o 
 -19   2   5       21.57       22.15      8.35 o 
 -18   2   5        6.03       13.93      5.62 o 
 -17   2   5      556.42      591.94     36.37 o 
 -16   2   5       11.13        7.93      3.42 o 
 -15   2   5      296.80      317.26     10.10 o 
 -14   2   5      770.04      809.75     18.48 o 
 -13   2   5        6.76        2.64      2.86 o 
 -12   2   5     1502.11     1576.96     23.99 o 
 -11   2   5        2.38        3.17      1.48 o 
 -10   2   5      628.50      640.08      8.90 o 
  -9   2   5     1025.27     1036.82     13.57 o 
  -8   2   5      144.79      149.21      3.24 o 
  -7   2   5       17.40       14.02      1.45 o 
  -6   2   5     2147.49     2281.91     21.14 o 
  -5   2   5     1040.58     1085.76     14.19 o 
  -4   2   5       29.03       45.51      1.76 o 
  -3   2   5       23.07       22.45      1.33 o 
  -2   2   5     4798.60     4944.67     54.68 o 
  -1   2   5       24.94       15.45      1.47 o 
   0   2   5     1197.89     1198.64     16.12 o 
   1   2   5     1434.00     1266.55     15.40 o 
   2   2   5      469.56      490.41     19.79 o 
   3   2   5     1693.94     1607.23     21.75 o 
   4   2   5     1133.72     1115.75     20.31 o 
   5   2   5      356.18      349.72      8.33 o 
   6   2   5     2830.64     2867.92     43.86 o 
   7   2   5       57.11       56.91      3.52 o 
   8   2   5      406.57      404.20     10.63 o 
   9   2   5      153.57      151.32      6.34 o 
  10   2   5       92.23       95.57      4.97 o 
  11   2   5       14.11        9.65      3.79 o 
  12   2   5        1.67        4.11      6.84 o 
  13   2   5       19.34       11.88      5.05 o 
  14   2   5       89.28       81.30     12.37 o 
 -18   3   5        5.43        1.17      8.15 o 
 -17   3   5       25.15       20.48      5.95 o 
 -16   3   5       23.77       17.64      4.31 o 
 -15   3   5      100.93      101.67      5.94 o 
 -14   3   5      189.52      166.02      6.53 o 
 -13   3   5      301.73      292.41      9.17 o 
 -12   3   5      172.01      180.60      5.75 o 
 -11   3   5       35.67       29.56      2.45 o 
 -10   3   5      126.75      125.59      4.88 o 
  -9   3   5      181.35      161.33      5.71 o 
  -8   3   5      444.48      430.33      7.69 o 
  -7   3   5      694.00      688.69     11.02 o 
  -6   3   5      520.34      494.85      8.35 o 
  -5   3   5      310.22      299.32      8.01 o 
  -4   3   5     1832.54     1786.19     25.38 o 
  -3   3   5      239.01      225.37      6.91 o 
  -2   3   5      814.26      732.72     13.36 o 
  -1   3   5       17.15       24.14      3.78 o 
   0   3   5      177.54      163.19      3.93 o 
   1   3   5      587.31      582.82     13.22 o 
   2   3   5      551.32      582.90     10.99 o 
   3   3   5        8.26        7.18      1.84 o 
   4   3   5      520.50      539.10     21.40 o 
   5   3   5        9.54        9.11      1.92 o 
   6   3   5      408.47      418.28     10.59 o 
   7   3   5      623.03      657.52     18.16 o 
   8   3   5      329.02      333.82     10.85 o 
   9   3   5       88.99       92.45      9.46 o 
  10   3   5       59.17       53.91      5.00 o 
  11   3   5      103.63      109.46     13.62 o 
  12   3   5       28.36       32.11      6.59 o 
  13   3   5       75.08       78.64      9.87 o 
  14   3   5       10.50      -19.78     19.78 o 
 -17   4   5        0.01        7.97      7.45 o 
 -16   4   5       15.08       11.26      7.92 o 
 -15   4   5       12.20        8.93      3.72 o 
 -14   4   5       24.57       25.66      3.61 o 
 -13   4   5       39.23       28.92      3.34 o 
 -12   4   5       64.28       60.33      4.06 o 
 -11   4   5       10.98        7.99      2.35 o 
 -10   4   5       14.96       15.38      2.52 o 
  -9   4   5      536.20      520.78     14.16 o 
  -8   4   5     1486.52     1532.03     30.24 o 
  -7   4   5      585.37      580.71     12.89 o 
  -6   4   5      799.79      799.40     16.61 o 
  -5   4   5      329.44      338.85      8.42 o 
  -4   4   5        0.46        0.28      2.76 o 
  -3   4   5     1274.51     1330.89     27.29 o 
  -2   4   5        2.44        4.25      3.41 o 
  -1   4   5     1130.61     1165.04     25.01 o 
   0   4   5       90.23      103.07      4.96 o 
   1   4   5      561.41      543.08     13.37 o 
   2   4   5       37.82       28.95      2.35 o 
   3   4   5      693.65      705.35     12.71 o 
   4   4   5       77.70       72.37      3.33 o 
   5   4   5       27.40       25.12      3.11 o 
   6   4   5        0.07        4.56      6.60 o 
   7   4   5      305.24      320.17     13.46 o 
   8   4   5      118.52      122.21      8.58 o 
   9   4   5      118.26       97.84      7.65 o 
  10   4   5       85.76       84.90      7.89 o 
  11   4   5        3.45       -0.31      6.94 o 
  12   4   5       58.41       50.72     12.08 o 
 -15   5   5        5.22        1.56      8.89 o 
 -14   5   5       56.28       41.05     13.64 o 
 -13   5   5      213.95      226.60     20.20 o 
 -12   5   5        0.18        3.94      3.49 o 
 -11   5   5      154.57      168.51     10.83 o 
 -10   5   5      101.63       90.68      6.44 o 
  -9   5   5       24.60       29.21      4.61 o 
  -8   5   5        9.27       17.23      3.43 o 
  -7   5   5       31.23       25.20      3.03 o 
  -6   5   5      115.48      105.30      4.96 o 
  -5   5   5        4.49        2.79      2.14 o 
  -4   5   5       14.72        8.06      2.72 o 
  -3   5   5       12.02        9.28      5.52 o 
  -2   5   5       36.02       29.29      3.62 o 
  -1   5   5      260.20      272.75     13.10 o 
   0   5   5      196.83      200.38      8.29 o 
   1   5   5        0.31        1.55      3.20 o 
   2   5   5      481.79      501.24     19.16 o 
   3   5   5      149.73      148.81      7.47 o 
   4   5   5       41.86       36.64      3.32 o 
   5   5   5      439.04      493.72     36.95 o 
   6   5   5       24.85       17.85      4.50 o 
   7   5   5      201.92      191.56     13.96 o 
   8   5   5       10.88        6.97      5.22 o 
   9   5   5        2.13       10.69     12.00 o 
  10   5   5        8.05       -3.23      7.66 o 
 -12   6   5        0.50        2.03      7.32 o 
 -11   6   5      177.64      177.15     17.97 o 
 -10   6   5        0.01       -4.37      6.44 o 
  -9   6   5      197.47      206.00     18.62 o 
  -8   6   5       38.92       45.29      6.47 o 
  -7   6   5       35.06       29.03      4.17 o 
  -6   6   5      174.39      193.08     12.20 o 
  -5   6   5      116.06      114.29      7.70 o 
  -4   6   5      107.03      111.32      8.19 o 
  -3   6   5      223.53      244.52     13.58 o 
  -2   6   5        3.05        4.24      3.78 o 
  -1   6   5       23.27       10.66      4.00 o 
   0   6   5      104.81       91.58      9.21 o 
   1   6   5        1.13        1.95      4.05 o 
   2   6   5      179.25      154.97     12.87 o 
   3   6   5        8.81        9.74      4.19 o 
   4   6   5        3.97       -4.23      4.80 o 
   5   6   5        2.52       -0.64      5.49 o 
   6   6   5        0.28       -1.08      7.02 o 
   7   6   5       34.10       46.66     10.69 o 
   8   6   5       11.76       25.81     10.03 o 
  -7   7   5       16.30        9.41      9.17 o 
  -6   7   5        8.61        7.02      8.42 o 
  -5   7   5        0.79       -1.91      7.84 o 
  -4   7   5       39.91       32.12      9.94 o 
  -3   7   5        3.30        7.88     12.62 o 
  -2   7   5       19.68       24.97      8.71 o 
  -1   7   5        2.86        0.70      8.75 o 
   0   7   5        1.70        6.37      7.21 o 
   1   7   5        1.30        8.09     11.49 o 
   2   7   5        7.16       34.19     15.98 o 
   3   7   5        0.02       11.89     15.45 o 
 -20   0   6       25.54       29.21     12.86 o 
 -19   0   6        0.70        8.69      8.59 o 
 -18   0   6        7.23       18.78     14.36 o 
 -17   0   6       88.20       81.43      8.21 o 
 -16   0   6       53.68       60.09      5.41 o 
 -15   0   6      652.72      614.15     20.77 o 
 -14   0   6      112.21      107.48      5.89 o 
 -13   0   6     1703.72     1751.39     38.49 o 
 -12   0   6      999.19     1161.13     27.39 o 
 -11   0   6     1217.02     1210.46     23.25 o 
 -10   0   6      592.44      629.37     12.08 o 
  -9   0   6       83.50       70.93      3.36 o 
  -8   0   6     2055.14     1986.33     29.36 o 
  -7   0   6      108.33      121.45      3.53 o 
  -6   0   6      258.50      252.24      6.53 o 
  -5   0   6       11.75       19.58      1.99 o 
  -4   0   6       31.40       33.70      2.45 o 
  -3   0   6     1040.35     1055.30     17.31 o 
  -2   0   6      776.76      823.87     13.95 o 
  -1   0   6     5088.84     5055.65     68.97 o 
   0   0   6     2475.35     2406.92     46.59 o 
   1   0   6        4.06        0.64      1.35 o 
   3   0   6     2864.82     3104.59     41.74 o 
   4   0   6     1857.49     1856.80     31.58 o 
   5   0   6     1716.33     1760.67     28.79 o 
   6   0   6     1189.27     1341.17     25.50 o 
   7   0   6      302.77      285.93     11.17 o 
   8   0   6      159.56      151.98      6.70 o 
   9   0   6       68.70       71.70      6.70 o 
  10   0   6      241.03      209.87     18.51 o 
  11   0   6       70.70       57.40      5.32 o 
  12   0   6        1.84        5.74      7.98 o 
  13   0   6      110.44      105.19     16.29 o 
  14   0   6       36.63       34.27     12.56 o 
 -20   1   6       26.03       13.98      9.31 o 
 -19   1   6       53.98       56.54      9.73 o 
 -18   1   6      182.00      197.05     15.82 o 
 -17   1   6       11.66       14.50      4.28 o 
 -16   1   6       16.60       15.38      2.40 o 
 -15   1   6       81.33       74.78      3.96 o 
 -14   1   6       49.75       52.32      5.34 o 
 -13   1   6       48.38       46.18      2.71 o 
 -12   1   6       27.96       24.76      1.82 o 
 -11   1   6       35.98       30.99      2.12 o 
 -10   1   6       11.72        6.68      1.40 o 
  -9   1   6      106.51       99.51      3.04 o 
  -8   1   6     5699.58     5942.00     53.00 o 
  -7   1   6     1393.20     1419.34     15.01 o 
  -6   1   6     1892.52     1816.08     18.00 o 
  -5   1   6     2058.56     2054.48     19.90 o 
  -4   1   6      177.89      220.05      5.16 o 
  -3   1   6     2817.48     2634.97     26.01 o 
  -2   1   6      670.48      697.44      8.65 o 
  -1   1   6     3447.27     3459.14     34.83 o 
   0   1   6      146.18      127.39      2.80 o 
   1   1   6       83.94       80.57      2.21 o 
   2   1   6        8.42       16.67      1.41 o 
   3   1   6      146.16      151.49      3.78 o 
   4   1   6        0.01        0.21      1.01 o 
   5   1   6      511.67      549.92      7.93 o 
   6   1   6      134.86      141.95      3.54 o 
   7   1   6      242.47      226.68      5.16 o 
   8   1   6      300.73      319.31      8.17 o 
   9   1   6      422.86      432.87     14.74 o 
  10   1   6      661.12      710.54     19.28 o 
  11   1   6      119.37      129.41      8.29 o 
  12   1   6       35.64       41.95      5.11 o 
  13   1   6      147.87      135.25     15.15 o 
  14   1   6       58.72       60.94      9.86 o 
 -19   2   6       96.51       96.50     19.53 o 
 -18   2   6      144.07      145.41     15.56 o 
 -17   2   6       24.92       14.41      5.08 o 
 -16   2   6      112.66      100.38      6.48 o 
 -15   2   6        8.58        6.80      3.02 o 
 -14   2   6        0.08       -1.36      1.80 o 
 -13   2   6       87.23       98.71      4.33 o 
 -12   2   6        0.34        1.05      1.58 o 
 -11   2   6      235.75      252.54      5.99 o 
 -10   2   6       45.59       53.35      2.30 o 
  -9   2   6      427.44      446.14      7.01 o 
  -8   2   6      435.83      425.58      6.52 o 
  -7   2   6        4.87        9.39      1.34 o 
  -6   2   6       57.22       64.89      3.87 o 
  -5   2   6      329.99      313.77      4.49 o 
  -4   2   6      875.57      963.39     11.95 o 
  -3   2   6      115.51      128.94      3.44 o 
  -2   2   6      516.70      507.28     10.34 o 
  -1   2   6       66.04       88.75      3.40 o 
   0   2   6      380.28      361.26      6.00 o 
   1   2   6       35.65       32.69      1.85 o 
   2   2   6      237.74      242.11      6.54 o 
   3   2   6        1.60        0.37      2.40 o 
   4   2   6      109.68      109.82      4.87 o 
   5   2   6      400.94      428.90      9.63 o 
   6   2   6      250.66      250.84      7.13 o 
   7   2   6      338.49      316.48      8.02 o 
   8   2   6       81.07       78.86      6.70 o 
   9   2   6      717.24      735.47     23.78 o 
  10   2   6      140.73      131.25      7.70 o 
  11   2   6       72.92       59.96      6.61 o 
  12   2   6        8.83        5.96      4.96 o 
  13   2   6       19.71       11.52      8.13 o 
  14   2   6      104.03       54.07     17.58 o 
 -18   3   6       38.51       36.15      7.31 o 
 -17   3   6       63.88       72.57      8.77 o 
 -16   3   6        2.33        1.23      4.97 o 
 -15   3   6        1.29       10.97      3.28 o 
 -14   3   6      332.18      347.23     10.85 o 
 -13   3   6      228.86      246.14      7.70 o 
 -12   3   6      605.10      642.55     14.26 o 
 -11   3   6       17.84       18.28      2.67 o 
 -10   3   6       25.99       20.99      2.31 o 
  -9   3   6        0.09        3.25      1.61 o 
  -8   3   6       84.43       73.64      2.91 o 
  -7   3   6        0.34        2.26      2.30 o 
  -6   3   6       40.03       44.71      2.25 o 
  -5   3   6      161.48      153.50      3.93 o 
  -4   3   6        7.40       11.00      1.46 o 
  -3   3   6      845.16      876.78     13.60 o 
  -2   3   6     1171.36     1233.15     30.82 o 
  -1   3   6       34.10       40.13      2.21 o 
   0   3   6      139.60      114.25      3.47 o 
   1   3   6        1.28        0.03      1.46 o 
   2   3   6       65.93       67.54      2.77 o 
   3   3   6      796.73      817.39     15.22 o 
   4   3   6     2079.53     2171.40     46.29 o 
   5   3   6        0.11        5.11      2.49 o 
   6   3   6      232.46      233.03      8.35 o 
   7   3   6      685.64      723.69     20.02 o 
   8   3   6       70.62       64.80      4.68 o 
   9   3   6      174.05      189.40     11.71 o 
  10   3   6        9.84        2.59      5.12 o 
  11   3   6       24.26       23.28      8.20 o 
  12   3   6        8.50        9.86      6.40 o 
  13   3   6       22.15       14.68      9.63 o 
 -17   4   6       17.93       21.12     10.21 o 
 -16   4   6      131.13      135.92     14.48 o 
 -15   4   6        2.26       -3.05      3.05 o 
 -14   4   6       76.67       79.44      8.57 o 
 -13   4   6      131.57      125.31      6.78 o 
 -12   4   6       50.02       34.48      3.63 o 
 -11   4   6      124.70      135.28      6.21 o 
 -10   4   6        1.70        0.00      3.96 o 
  -9   4   6       40.89       38.30      5.53 o 
  -8   4   6       56.47       54.17      3.27 o 
  -7   4   6       93.63       92.92      3.76 o 
  -6   4   6      237.50      257.71      6.70 o 
  -5   4   6      602.83      619.52     12.72 o 
  -4   4   6      445.06      446.14     11.79 o 
  -3   4   6        6.52        4.95      2.95 o 
  -2   4   6      548.33      565.71     18.07 o 
  -1   4   6      224.61      237.67      6.45 o 
   0   4   6        5.69        8.79      2.12 o 
   1   4   6       57.41       51.74      1.75 o 
   2   4   6      354.60      355.95      7.51 o 
   3   4   6        0.45       -0.59      1.02 o 
   4   4   6      129.02      134.12      9.95 o 
   5   4   6      103.40      120.66     15.35 o 
   6   4   6       45.69       40.74      3.96 o 
   7   4   6       52.24       43.66      4.97 o 
   8   4   6       29.93       44.60      9.31 o 
   9   4   6        6.06        7.58      4.23 o 
  10   4   6       18.96       17.59      6.23 o 
  11   4   6        3.39        8.86      7.11 o 
 -15   5   6       21.97       18.19      6.92 o 
 -14   5   6        7.52       11.66      5.76 o 
 -13   5   6        8.37        5.18      4.45 o 
 -12   5   6        6.02        2.75      5.31 o 
 -11   5   6      151.45      143.76      9.94 o 
 -10   5   6       36.02       32.78      6.17 o 
  -9   5   6       74.90       68.82      5.62 o 
  -8   5   6       15.47       16.09      4.79 o 
  -7   5   6        5.67        6.38      2.80 o 
  -6   5   6      362.12      374.13     15.38 o 
  -5   5   6      146.52      148.49      6.54 o 
  -4   5   6      177.09      178.90     10.41 o 
  -3   5   6       42.74       46.86      3.97 o 
  -2   5   6        5.88        9.20      2.87 o 
  -1   5   6       51.45       47.66      6.36 o 
   0   5   6      191.51      198.01     10.73 o 
   1   5   6        2.70        0.25      2.05 o 
   2   5   6      131.82      120.80      6.37 o 
   3   5   6       64.48       53.29      4.70 o 
   4   5   6        2.20        3.45      4.40 o 
   5   5   6       18.79       14.44      4.40 o 
   6   5   6        0.14       -2.77      4.00 o 
   7   5   6       63.42       73.57     16.81 o 
   8   5   6       41.65       61.41     10.73 o 
   9   5   6        0.11        9.92      9.86 o 
  10   5   6       41.74       44.67     25.53 o 
 -12   6   6       66.44       58.24     10.53 o 
 -11   6   6       10.04       10.51      5.09 o 
 -10   6   6        0.18       -3.27      4.24 o 
  -9   6   6      126.44      117.08     11.56 o 
  -8   6   6       15.92        2.53     10.82 o 
  -7   6   6      104.51      114.23     10.26 o 
  -6   6   6      332.29      349.46     24.62 o 
  -5   6   6       23.34       21.98     16.59 o 
  -4   6   6      284.97      276.94     18.31 o 
  -3   6   6       11.24        9.22      4.97 o 
  -2   6   6      145.95      149.50      9.94 o 
  -1   6   6        2.05        3.25      3.46 o 
   0   6   6      113.72      126.81     10.46 o 
   1   6   6        9.17        7.42      8.84 o 
   2   6   6      164.75      163.83     15.92 o 
   3   6   6        0.09       -9.09      9.14 o 
   4   6   6      117.74      104.35     17.78 o 
   5   6   6        9.93        8.87      8.27 o 
   6   6   6       79.61       79.00     15.47 o 
   7   6   6        1.98        1.91     12.13 o 
  -7   7   6       19.91       24.03      9.43 o 
  -6   7   6       10.32       10.35     10.20 o 
  -5   7   6       18.90        7.47      9.52 o 
  -4   7   6       51.80       38.48     15.57 o 
  -3   7   6       41.04       34.57     10.22 o 
  -2   7   6       12.66        5.30      8.79 o 
  -1   7   6       60.78       32.33     14.07 o 
   0   7   6       35.88       17.47     13.63 o 
   1   7   6      307.16      382.29    125.09 o 
 -20   1   7      298.20      309.15     58.09 o 
 -19   1   7       39.49       39.76      9.01 o 
 -18   1   7      103.64      111.88     10.83 o 
 -17   1   7       14.53       16.26      5.99 o 
 -16   1   7        0.34       -2.58      2.58 o 
 -15   1   7       18.17       16.58      2.64 o 
 -14   1   7      426.23      435.03     11.24 o 
 -13   1   7       70.34       61.94      4.32 o 
 -12   1   7       72.59       71.00      2.99 o 
 -11   1   7       61.95       53.83      2.61 o 
 -10   1   7      143.15      154.10      4.24 o 
  -9   1   7      194.08      217.63      4.56 o 
  -8   1   7      365.57      352.43      6.04 o 
  -7   1   7      821.70      763.89      8.98 o 
  -6   1   7       21.29       30.69      4.25 o 
  -5   1   7      438.43      406.84      9.22 o 
  -4   1   7      220.23      175.16      3.46 o 
  -3   1   7     1366.00     1591.53     16.74 o 
  -2   1   7     1836.98     1781.60     18.85 o 
  -1   1   7      216.25      209.95      4.00 o 
   0   1   7     2324.27     2489.28     25.25 o 
   1   1   7       97.66       75.58      4.79 o 
   2   1   7       76.47       72.59      2.67 o 
   3   1   7       31.57       34.45      1.87 o 
   4   1   7      131.66      134.54      6.26 o 
   5   1   7        4.96        2.21      1.21 o 
   6   1   7        8.31        4.75      1.39 o 
   7   1   7       75.87       70.42      3.10 o 
   8   1   7      636.11      647.62     15.28 o 
   9   1   7      254.53      239.01      7.98 o 
  10   1   7      291.44      299.04     12.83 o 
  11   1   7       24.39       16.71      4.16 o 
  12   1   7       31.24       23.31      6.43 o 
  13   1   7        2.59        2.00      8.11 o 
 -19   2   7       36.04       20.03     10.41 o 
 -18   2   7        0.50       -4.52      6.23 o 
 -17   2   7        2.10        2.20      3.65 o 
 -16   2   7       24.93       20.67      4.07 o 
 -15   2   7      455.08      510.30     14.23 o 
 -14   2   7      308.88      313.47      8.00 o 
 -13   2   7      141.61      157.44      6.87 o 
 -12   2   7     1112.00     1161.16     18.08 o 
 -11   2   7        3.99        0.16      1.45 o 
 -10   2   7      132.30      125.78      3.66 o 
  -9   2   7       21.02       17.50      1.74 o 
  -8   2   7       94.88       85.75      2.66 o 
  -7   2   7     1382.12     1403.06     18.73 o 
  -6   2   7      383.48      443.17      8.22 o 
  -5   2   7       14.18       18.73      1.82 o 
  -4   2   7      212.35      231.58      4.90 o 
  -3   2   7      325.08      348.09      6.55 o 
  -2   2   7      101.07       66.79      3.22 o 
  -1   2   7        5.59        4.02      1.67 o 
   0   2   7      552.63      518.68      9.06 o 
   1   2   7      627.82      585.08     10.20 o 
   2   2   7      318.79      318.85      6.58 o 
   3   2   7     1060.59     1068.79     16.69 o 
   4   2   7      334.10      324.51      6.81 o 
   5   2   7       77.75       72.76      2.93 o 
   6   2   7       11.62        9.09      1.34 o 
   7   2   7      174.79      178.77      7.32 o 
   8   2   7      356.34      378.07     12.91 o 
   9   2   7      101.52      110.83      7.27 o 
  10   2   7       26.88       21.92      5.06 o 
  11   2   7       12.59        5.88      4.24 o 
  12   2   7        1.07       -1.32      4.65 o 
  13   2   7       14.81        9.01     10.58 o 
 -18   3   7       13.89       14.94      6.46 o 
 -17   3   7      302.23      300.35     26.18 o 
 -16   3   7        4.68        3.18      3.23 o 
 -15   3   7       29.53       26.78      3.42 o 
 -14   3   7       51.03       43.60      3.63 o 
 -13   3   7       17.35       13.82      2.57 o 
 -12   3   7      155.29      156.12      6.54 o 
 -11   3   7       89.28       75.19      4.09 o 
 -10   3   7      289.86      286.64      6.59 o 
  -9   3   7      228.58      224.45      5.61 o 
  -8   3   7        4.48        4.76      1.71 o 
  -7   3   7     1037.34     1065.67     15.51 o 
  -6   3   7      768.61      774.29     11.70 o 
  -5   3   7     1376.63     1428.47     19.39 o 
  -4   3   7     1534.56     1523.40     22.95 o 
  -3   3   7      137.52      135.97      4.60 o 
  -2   3   7     2173.11     2252.71     35.20 o 
  -1   3   7       24.59       27.55      2.40 o 
   0   3   7      244.67      236.52      6.72 o 
   1   3   7      197.41      185.79      5.11 o 
   2   3   7        2.59        3.36      2.03 o 
   3   3   7      920.81      966.79     18.15 o 
   4   3   7      136.15      134.70      6.37 o 
   5   3   7      115.40      115.00      6.24 o 
   6   3   7      238.94      234.23      8.42 o 
   7   3   7       65.50       48.37      4.22 o 
   8   3   7      133.42      133.91      9.14 o 
   9   3   7       84.45       88.10      9.00 o 
  10   3   7       75.37       65.39      9.09 o 
  11   3   7       94.86       92.92     11.36 o 
  12   3   7        1.63        6.18     16.59 o 
 -17   4   7       71.87       66.27     11.81 o 
 -16   4   7       40.10       24.29      6.51 o 
 -15   4   7        4.75        7.59      3.57 o 
 -14   4   7        0.86        0.93      3.59 o 
 -13   4   7      149.33      136.29      7.36 o 
 -12   4   7      112.86      102.75      8.66 o 
 -11   4   7       96.48       86.00      5.90 o 
 -10   4   7      164.62      159.67      6.30 o 
  -9   4   7       68.17       64.21      3.83 o 
  -8   4   7        0.65        2.41      2.09 o 
  -7   4   7       80.55       77.19      3.73 o 
  -6   4   7      303.73      303.55      7.69 o 
  -5   4   7      357.13      343.90      8.41 o 
  -4   4   7       31.30       30.65      2.12 o 
  -3   4   7      615.01      643.60     13.26 o 
  -2   4   7        1.62        3.03      1.19 o 
  -1   4   7     1669.75     1733.52     29.65 o 
   0   4   7       88.92       86.86      4.22 o 
   1   4   7      224.79      212.54      6.70 o 
   2   4   7        0.17        0.69      1.38 o 
   3   4   7      229.42      239.41      6.84 o 
   4   4   7       48.47       39.22      4.14 o 
   5   4   7      551.57      584.81     22.21 o 
   6   4   7      139.51      132.02      8.82 o 
   7   4   7      126.12      123.03     10.19 o 
   8   4   7       98.95      107.52      8.99 o 
   9   4   7      181.41      187.76     19.46 o 
  10   4   7       57.93       57.08     11.92 o 
  11   4   7        8.33       -3.80     16.59 o 
 -15   5   7       13.60       12.16      7.07 o 
 -14   5   7      226.66      247.74     23.95 o 
 -13   5   7       90.05       94.78     10.38 o 
 -12   5   7       26.17       18.13      4.62 o 
 -11   5   7      347.90      371.70     21.70 o 
 -10   5   7       24.90       24.58      5.07 o 
  -9   5   7      141.17      141.85      8.66 o 
  -8   5   7      306.15      330.84     17.04 o 
  -7   5   7        1.00        1.29      2.60 o 
  -6   5   7        3.43        2.81      2.95 o 
  -5   5   7        1.29        2.25      3.96 o 
  -4   5   7      171.90      164.93      9.03 o 
  -3   5   7        0.55       -2.47      2.47 o 
  -2   5   7        2.26       -1.57      2.46 o 
  -1   5   7       45.45       41.92      6.26 o 
   0   5   7       95.18       96.05      5.80 o 
   1   5   7       96.83       82.55      8.20 o 
   2   5   7      311.57      334.55     21.00 o 
   3   5   7       45.55       45.66      4.17 o 
   4   5   7      187.49      199.52     15.61 o 
   5   5   7      129.28      136.80     12.07 o 
   6   5   7        9.13       12.67      6.19 o 
   7   5   7      247.61      269.04     34.23 o 
   8   5   7       60.43       64.82     13.51 o 
   9   5   7       73.41       83.60     32.55 o 
 -12   6   7        2.07        2.58      6.04 o 
 -11   6   7       54.99       54.07     11.78 o 
 -10   6   7       27.68       20.04      7.61 o 
  -9   6   7      109.96      126.91     15.59 o 
  -8   6   7       58.17       56.14      9.03 o 
  -7   6   7        0.02       -1.34      7.02 o 
  -6   6   7      144.09      159.28     19.15 o 
  -5   6   7       29.83       21.66      6.72 o 
  -4   6   7      177.28      191.13     15.57 o 
  -3   6   7      152.82      154.34     10.99 o 
  -2   6   7       11.40        8.67      3.34 o 
  -1   6   7       11.47        6.87      4.51 o 
   0   6   7      130.75      139.27     12.22 o 
   1   6   7       70.57       72.34     10.85 o 
   2   6   7       39.24       52.16     11.80 o 
   3   6   7        2.18        5.61     11.92 o 
   4   6   7        0.07        9.32     10.74 o 
   5   6   7        0.14       -0.38     30.31 o 
  -6   7   7       23.26       25.27     10.03 o 
  -5   7   7        3.88       -0.54      9.35 o 
  -4   7   7        1.34      -12.49     15.86 o 
  -3   7   7        1.87       -1.05     10.80 o 
  -2   7   7       10.25       14.51     10.85 o 
  -1   7   7        7.94       27.44     21.70 o 
 -20   0   8       88.83       57.09     18.63 o 
 -19   0   8        0.44        9.79      8.79 o 
 -18   0   8       81.22       76.86     14.41 o 
 -17   0   8        3.86        2.33      7.34 o 
 -16   0   8      497.63      527.74     23.10 o 
 -15   0   8       50.63       41.62      4.83 o 
 -14   0   8      449.81      446.01     15.70 o 
 -13   0   8     1795.96     1891.77     42.37 o 
 -12   0   8       75.06       75.79      4.06 o 
 -11   0   8     2332.53     2385.22     40.35 o 
 -10   0   8      433.63      419.00     21.38 o 
  -9   0   8      673.34      696.77     13.45 o 
  -8   0   8     2074.91     2068.22     33.17 o 
  -7   0   8      435.76      446.52      9.90 o 
  -6   0   8     1880.28     1949.64     31.12 o 
  -5   0   8      422.28      500.01     10.72 o 
  -4   0   8      162.84      173.24     14.36 o 
  -3   0   8      333.90      409.81      8.57 o 
  -2   0   8      922.49     1060.80     18.53 o 
  -1   0   8      646.67      605.23     12.26 o 
   0   0   8      142.59      118.33      5.42 o 
   1   0   8      621.40      640.69     23.93 o 
   2   0   8     4318.64     4477.75     73.33 o 
   3   0   8       38.34       37.45      3.83 o 
   4   0   8     1330.64     1307.82     28.20 o 
   5   0   8      453.92      454.89     10.99 o 
   6   0   8        0.06        3.32      2.12 o 
   7   0   8      165.26      202.60     19.47 o 
   8   0   8       26.11       24.12      4.47 o 
   9   0   8       18.67       23.09      5.11 o 
  10   0   8       48.63       53.27      5.93 o 
  11   0   8       37.53       31.03      8.10 o 
  12   0   8        0.31      -14.50     17.87 o 
  13   0   8        0.42       -7.75      9.35 o 
 -20   1   8        2.50       -9.28      9.28 o 
 -19   1   8       60.90       79.19     12.24 o 
 -18   1   8      127.70      115.78     12.75 o 
 -17   1   8       14.80       20.76      5.20 o 
 -16   1   8      256.25      255.41     11.77 o 
 -15   1   8       31.80       26.50      3.23 o 
 -14   1   8        0.10       -0.58      1.98 o 
 -13   1   8      100.84       92.56      3.77 o 
 -12   1   8      112.17      114.36      4.15 o 
 -11   1   8       24.49       24.36      2.15 o 
 -10   1   8       26.01       24.15      2.15 o 
  -9   1   8       20.52       19.35      2.01 o 
  -8   1   8        6.64       10.03      1.49 o 
  -7   1   8      126.41      136.44      3.46 o 
  -6   1   8      674.92      639.13      9.19 o 
  -5   1   8      948.32      988.29     11.71 o 
  -4   1   8      828.94      840.95     10.65 o 
  -3   1   8     2288.77     2263.64     24.71 o 
  -2   1   8      399.08      445.05      6.73 o 
  -1   1   8     1294.47     1260.96     17.60 o 
   0   1   8      248.66      246.30      7.00 o 
   1   1   8     1070.51     1130.24     15.40 o 
   2   1   8      845.60      832.49     11.80 o 
   3   1   8       36.27       32.21      3.05 o 
   4   1   8       49.27       50.66      2.52 o 
   5   1   8       48.25       50.89      2.52 o 
   6   1   8       11.16        9.46      1.75 o 
   7   1   8      381.22      409.60     10.00 o 
   8   1   8       14.04        5.69      2.12 o 
   9   1   8       62.35       61.82      4.63 o 
  10   1   8      121.81      126.81      7.76 o 
  11   1   8        1.62        2.59      4.97 o 
  12   1   8      197.94      205.12     20.94 o 
 -19   2   8       16.59       27.57     11.18 o 
 -18   2   8       59.12       83.46     12.53 o 
 -17   2   8      106.96       99.58      8.54 o 
 -16   2   8       63.09       60.90      4.88 o 
 -15   2   8        8.87        6.65      2.18 o 
 -14   2   8       61.63       58.36      3.49 o 
 -13   2   8       13.18       16.06      4.97 o 
 -12   2   8      195.29      180.88      5.48 o 
 -11   2   8       46.66       37.24      3.22 o 
 -10   2   8       23.54       16.76      1.98 o 
  -9   2   8      139.14      130.12      3.93 o 
  -8   2   8      323.39      314.09      6.46 o 
  -7   2   8      209.92      205.91      4.81 o 
  -6   2   8        2.14        4.94      2.62 o 
  -5   2   8      269.05      317.70      6.79 o 
  -4   2   8       68.30       59.79      3.11 o 
  -3   2   8        7.28        3.29      4.33 o 
  -2   2   8     1103.03     1174.39     24.75 o 
  -1   2   8       95.54      100.74      3.73 o 
   0   2   8      103.75      106.47      3.59 o 
   1   2   8       52.22       48.14      2.69 o 
   2   2   8      472.86      471.33      9.92 o 
   3   2   8       50.49       44.49      4.75 o 
   4   2   8       13.29       12.83      3.04 o 
   5   2   8      711.48      708.29     16.08 o 
   6   2   8        0.42        0.36      1.47 o 
   7   2   8      216.16      198.70      8.84 o 
   8   2   8      157.83      147.95      7.91 o 
   9   2   8       49.88       44.60      4.71 o 
  10   2   8        1.92        9.22      8.06 o 
  11   2   8        7.03       12.61      6.28 o 
  12   2   8        1.76       -0.91      9.33 o 
 -18   3   8       22.61        8.87      8.84 o 
 -17   3   8        0.14        2.95      5.69 o 
 -16   3   8        0.07       -1.77      5.76 o 
 -15   3   8      226.94      233.88     10.57 o 
 -14   3   8        6.68        6.90      2.80 o 
 -13   3   8      436.61      460.33     12.94 o 
 -12   3   8      126.75      136.86      7.37 o 
 -11   3   8      141.14      135.95      4.80 o 
 -10   3   8     1238.72     1357.07     28.02 o 
  -9   3   8      863.39      897.39     15.28 o 
  -8   3   8       42.72       41.49      5.80 o 
  -7   3   8      123.02      118.48      4.23 o 
  -6   3   8        0.98        3.53      2.49 o 
  -5   3   8        7.29        4.70      2.06 o 
  -4   3   8        2.81        2.54      2.86 o 
  -3   3   8      597.85      629.94     12.42 o 
  -2   3   8       34.68       31.50      2.68 o 
  -1   3   8      128.66      130.65      4.76 o 
   0   3   8        2.35        2.82      2.95 o 
   1   3   8      215.37      210.48      5.67 o 
   2   3   8       54.56       49.15      4.42 o 
   3   3   8       30.93       34.08      2.48 o 
   4   3   8      383.36      389.09     11.17 o 
   5   3   8        0.20       -1.43      3.65 o 
   6   3   8      457.64      482.73     18.55 o 
   7   3   8        7.18        7.21      3.58 o 
   8   3   8      103.54       95.25      8.16 o 
   9   3   8        7.15        1.53      5.07 o 
  10   3   8       10.09        4.67      7.62 o 
  11   3   8       50.41       44.37     11.66 o 
 -17   4   8       11.07       16.05      7.43 o 
 -16   4   8      112.15      107.48     12.52 o 
 -15   4   8       21.17       23.74      5.08 o 
 -14   4   8      134.80      131.15      8.69 o 
 -13   4   8       60.11       60.44      4.81 o 
 -12   4   8        8.22        9.09      3.13 o 
 -11   4   8      406.11      448.77     13.73 o 
 -10   4   8      379.04      389.56     12.64 o 
  -9   4   8        2.48       -0.40      2.07 o 
  -8   4   8       98.60       99.84      5.62 o 
  -7   4   8      108.59       98.96      4.34 o 
  -6   4   8      232.27      232.02     13.91 o 
  -5   4   8      156.18      158.38      6.42 o 
  -4   4   8      357.57      330.60     10.55 o 
  -3   4   8      220.68      224.06      7.85 o 
  -2   4   8       32.75       28.59      3.12 o 
  -1   4   8      419.42      410.84     10.42 o 
   0   4   8      130.80      118.28      4.77 o 
   1   4   8      394.81      418.06     11.23 o 
   2   4   8       41.22       37.76      4.67 o 
   3   4   8       49.30       43.71      5.35 o 
   4   4   8       13.74       14.44      3.21 o 
   5   4   8      109.77      104.35      7.79 o 
   6   4   8        0.12       -0.70      3.17 o 
   7   4   8      138.72      136.23     10.48 o 
   8   4   8       56.63       46.40     12.11 o 
   9   4   8       38.92       31.01     24.13 o 
  10   4   8        0.04      -12.76     15.96 o 
 -15   5   8        1.76        1.99      8.70 o 
 -14   5   8      138.72      136.60     14.96 o 
 -13   5   8        6.06        3.20      4.03 o 
 -12   5   8       35.82       30.37      7.26 o 
 -11   5   8       32.67       26.44      5.07 o 
 -10   5   8        4.59        1.35      4.00 o 
  -9   5   8        0.60       -0.17      3.06 o 
  -8   5   8       77.80       80.28      7.19 o 
  -7   5   8       49.70       37.99      5.62 o 
  -6   5   8      685.03      739.31     33.31 o 
  -5   5   8       24.08       21.35      3.15 o 
  -4   5   8       78.49       80.26      4.28 o 
  -3   5   8       16.35       16.08      5.19 o 
  -2   5   8       63.81       52.27      3.29 o 
  -1   5   8       25.54       33.22      6.82 o 
   0   5   8        0.01       -2.14      2.14 o 
   1   5   8        6.10        2.28      3.50 o 
   2   5   8        0.08        1.34      4.88 o 
   3   5   8        2.85        7.94      5.43 o 
   4   5   8       13.45       13.82     11.48 o 
   5   5   8        3.43       -4.74      6.42 o 
   6   5   8        4.07        0.62      8.72 o 
   7   5   8        4.18       10.95      9.77 o 
 -12   6   8        3.84        0.43      7.99 o 
 -11   6   8       26.51       45.83     14.68 o 
 -10   6   8       17.48       28.19      9.66 o 
  -9   6   8       10.27       23.98      9.57 o 
  -8   6   8      115.34      119.09     17.83 o 
  -7   6   8       31.37       29.92      7.97 o 
  -6   6   8       45.41       27.76      7.67 o 
  -5   6   8      112.76      108.89     13.99 o 
  -4   6   8       70.23       71.52     11.57 o 
  -3   6   8       22.84       15.85      6.39 o 
  -2   6   8      254.39      243.78     22.32 o 
  -1   6   8        2.52        2.39      6.36 o 
   0   6   8      161.73      154.88     18.60 o 
   1   6   8       31.72       12.53      8.68 o 
   2   6   8       40.00       11.94     10.72 o 
   3   6   8       41.31       43.50     11.64 o 
   4   6   8       87.08       84.88     40.21 o 
 -20   1   9      179.91      216.83     41.74 o 
 -19   1   9       50.98       52.49     10.18 o 
 -18   1   9       84.88      103.47     13.68 o 
 -17   1   9       91.99       94.92      9.03 o 
 -16   1   9        3.09        1.40      3.04 o 
 -15   1   9        1.25        5.31      2.20 o 
 -14   1   9       19.46       17.71      3.59 o 
 -13   1   9       64.95       52.98      3.20 o 
 -12   1   9       28.42       23.57      2.28 o 
 -11   1   9       97.82       90.13      3.41 o 
 -10   1   9      324.49      324.07      7.17 o 
  -9   1   9        0.98        0.96      2.21 o 
  -8   1   9      894.82      922.54     13.11 o 
  -7   1   9       91.42      113.59      3.46 o 
  -6   1   9      382.31      408.32      7.19 o 
  -5   1   9      497.53      463.46      8.09 o 
  -4   1   9      885.89      932.09     13.42 o 
  -3   1   9       22.54       30.18      2.12 o 
  -2   1   9      651.91      647.46     10.10 o 
  -1   1   9      471.36      511.24      8.91 o 
   0   1   9      324.28      301.71      7.92 o 
   1   1   9      207.62      198.25      4.54 o 
   2   1   9       11.96       14.81      2.71 o 
   3   1   9      315.33      302.61      6.54 o 
   4   1   9      165.41      178.01      4.94 o 
   5   1   9      143.97      131.28      4.38 o 
   6   1   9       11.89        7.85      2.76 o 
   7   1   9       30.63       22.02      3.59 o 
   8   1   9       44.22       51.73      3.81 o 
   9   1   9        4.33        3.97      3.04 o 
  10   1   9      147.82      148.98     15.69 o 
  11   1   9       68.73       65.13      9.85 o 
 -19   2   9       42.22       28.68     14.91 o 
 -18   2   9       23.62       18.73      7.54 o 
 -17   2   9        5.60        8.29      3.82 o 
 -16   2   9        1.64        0.99      2.36 o 
 -15   2   9      324.01      341.45     13.67 o 
 -14   2   9       33.90       36.54      3.23 o 
 -13   2   9      666.01      705.22     15.72 o 
 -12   2   9     1287.21     1369.15     28.63 o 
 -11   2   9      205.25      187.07      5.71 o 
 -10   2   9     2117.92     2231.46     34.81 o 
  -9   2   9     1144.50     1179.44     20.03 o 
  -8   2   9      283.94      284.18      6.46 o 
  -7   2   9      680.81      677.67     12.19 o 
  -6   2   9      145.73      168.84      5.39 o 
  -5   2   9      144.46      131.43      4.67 o 
  -4   2   9      129.63      139.68      5.90 o 
  -3   2   9      187.52      196.31      6.91 o 
  -2   2   9       11.52       11.00      3.41 o 
  -1   2   9       11.94       11.61      2.31 o 
   0   2   9     1097.12     1105.59     23.86 o 
   1   2   9       96.06       93.15      3.75 o 
   2   2   9     1178.42     1251.43     21.81 o 
   3   2   9      555.26      549.51     13.63 o 
   4   2   9      407.41      416.73     10.68 o 
   5   2   9      537.76      548.49     15.19 o 
   6   2   9      413.32      425.28     12.96 o 
   7   2   9       71.49       62.72      4.02 o 
   8   2   9       46.82       55.63      5.93 o 
   9   2   9       93.25       97.04     10.37 o 
  10   2   9       40.34       42.27     12.30 o 
  11   2   9       60.80       51.25     17.26 o 
 -18   3   9        1.31       -0.84      6.62 o 
 -17   3   9      136.05      127.03     12.15 o 
 -16   3   9       33.55       17.70      6.41 o 
 -15   3   9      248.92      253.68     14.12 o 
 -14   3   9        3.74        7.59      3.35 o 
 -13   3   9       80.79       75.03      4.56 o 
 -12   3   9        7.08        9.12      3.59 o 
 -11   3   9       65.96       63.16      5.16 o 
 -10   3   9      263.20      269.56      7.90 o 
  -9   3   9       67.79       66.23      3.60 o 
  -8   3   9      114.57      105.59      4.25 o 
  -7   3   9      425.49      454.39     10.45 o 
  -6   3   9      512.69      505.71     11.88 o 
  -5   3   9     1080.73     1102.82     21.55 o 
  -4   3   9      364.35      352.17     14.96 o 
  -3   3   9      331.15      323.33     15.41 o 
  -2   3   9      332.94      340.65      8.54 o 
  -1   3   9      192.39      197.55      8.21 o 
   0   3   9      531.64      528.63     12.62 o 
   1   3   9        2.53        4.64      3.04 o 
   2   3   9      266.97      271.28      8.85 o 
   3   3   9        1.36       -0.65      1.95 o 
   4   3   9      268.60      265.79     12.62 o 
   5   3   9        5.73        1.65      3.51 o 
   6   3   9      130.19      128.70     10.14 o 
   7   3   9       78.15       64.85      6.56 o 
   8   3   9        2.80        4.47      4.42 o 
   9   3   9      113.95      109.43     14.57 o 
  10   3   9        5.52        6.92      6.56 o 
 -17   4   9        3.09        7.21      6.80 o 
 -16   4   9        1.15        7.53      9.30 o 
 -15   4   9        3.89        1.15      4.34 o 
 -14   4   9       59.23       56.42      6.71 o 
 -13   4   9       43.44       39.58      4.42 o 
 -12   4   9        0.73        2.06      4.61 o 
 -11   4   9       30.62       28.00      4.51 o 
 -10   4   9       96.57       96.11      4.93 o 
  -9   4   9       32.14       29.68      5.07 o 
  -8   4   9        0.41       -2.25      3.32 o 
  -7   4   9       34.92       32.97      4.21 o 
  -6   4   9       34.70       31.97      3.49 o 
  -5   4   9      484.88      507.40     15.17 o 
  -4   4   9      397.50      401.13     12.72 o 
  -3   4   9      351.73      354.38     10.70 o 
  -2   4   9        7.53        6.37      2.51 o 
  -1   4   9      250.87      266.31      9.68 o 
   0   4   9       79.83       67.48      3.40 o 
   1   4   9      754.89      789.51     24.60 o 
   2   4   9      142.42      140.47     11.33 o 
   3   4   9       66.96       67.78      4.37 o 
   4   4   9       56.64       51.05     12.49 o 
   5   4   9      106.84      108.14     10.15 o 
   6   4   9       39.18       33.47      8.36 o 
   7   4   9        6.73        9.52      8.20 o 
   8   4   9       51.25       47.90     13.37 o 
 -15   5   9        0.01        0.98      7.29 o 
 -14   5   9       48.98       64.24     12.94 o 
 -13   5   9       96.30      113.70     14.34 o 
 -12   5   9       13.29       19.20      6.01 o 
 -11   5   9      317.45      332.86     28.61 o 
 -10   5   9        1.76       -1.91      3.92 o 
  -9   5   9      276.80      287.54     18.99 o 
  -8   5   9        1.66        2.25      3.36 o 
  -7   5   9        3.40        0.03      4.05 o 
  -6   5   9       85.00       81.08      6.91 o 
  -5   5   9       61.28       47.90      9.77 o 
  -4   5   9        4.40        7.40      2.78 o 
  -3   5   9       16.75        8.64      2.86 o 
  -2   5   9       12.38        2.86      3.85 o 
  -1   5   9       46.52       48.06      5.83 o 
   0   5   9       92.15       82.50      8.47 o 
   1   5   9       65.32       55.16      6.43 o 
   2   5   9        7.77        6.26      4.10 o 
   3   5   9        6.70        5.99      7.08 o 
   4   5   9       27.79       28.02     11.87 o 
   5   5   9      229.88      289.98     37.49 o 
   6   5   9       54.76       29.01     12.71 o 
 -11   6   9        1.06       -5.61      8.44 o 
 -10   6   9       15.09        4.86     22.98 o 
  -9   6   9        5.87       -1.55      9.44 o 
  -8   6   9      169.31      155.07     22.08 o 
  -7   6   9        6.84        3.37      6.13 o 
  -6   6   9      169.99      188.04     22.11 o 
  -5   6   9        1.11        5.31      6.07 o 
  -4   6   9       39.88       42.51     10.29 o 
  -3   6   9       20.54       26.21      7.21 o 
  -2   6   9        0.17       -5.69      5.69 o 
  -1   6   9      127.87      120.35     13.76 o 
   0   6   9       43.80       66.27     17.93 o 
   1   6   9        6.89        4.61      9.56 o 
   2   6   9       30.89       35.74     22.98 o 
   3   6   9       38.93       24.25     26.17 o 
 -20   0  10       41.17       50.42     22.98 o 
 -19   0  10        1.69       -5.05     17.55 o 
 -18   0  10       65.70       71.57     16.25 o 
 -17   0  10       30.61       27.04      5.81 o 
 -16   0  10       27.44       23.16      5.99 o 
 -15   0  10        1.38        2.84      3.99 o 
 -14   0  10      207.56      209.38     15.32 o 
 -13   0  10      154.35      152.84      6.90 o 
 -12   0  10       76.36       72.62      4.45 o 
 -11   0  10     2300.08     2495.93     49.52 o 
 -10   0  10      425.83      439.95     17.55 o 
  -9   0  10     1421.00     1480.42     30.89 o 
  -8   0  10     4210.75     4487.12     95.41 o 
  -7   0  10       12.69        8.62      3.61 o 
  -6   0  10     2358.89     2383.62     46.88 o 
  -5   0  10      402.92      425.65     11.96 o 
  -4   0  10        9.44        2.55      2.26 o 
  -3   0  10       29.68       42.76      3.53 o 
  -2   0  10        9.05        8.93      2.91 o 
  -1   0  10      154.94      163.94      6.44 o 
   0   0  10      433.78      448.80     13.17 o 
   1   0  10      516.94      532.01     15.33 o 
   2   0  10     1109.09     1239.13     28.20 o 
   3   0  10      153.43      151.71      8.30 o 
   4   0  10     1532.09     1612.23     56.48 o 
   5   0  10       27.82       17.76      2.91 o 
   6   0  10      464.70      460.05     18.05 o 
   7   0  10      227.19      220.00     19.47 o 
   8   0  10      123.28      107.14      8.50 o 
   9   0  10      200.41      214.08     26.77 o 
  10   0  10        1.60       -0.64     11.49 o 
  11   0  10       48.98       63.95     19.14 o 
 -20   1  10        1.74        1.46      9.90 o 
 -19   1  10      104.58      109.25     15.07 o 
 -18   1  10       46.65       42.99      9.00 o 
 -17   1  10       10.71        6.58      4.40 o 
 -16   1  10      184.17      189.77     10.62 o 
 -15   1  10        0.04       -2.22      2.40 o 
 -14   1  10       73.63       70.52      4.07 o 
 -13   1  10       91.72       87.62      4.03 o 
 -12   1  10        0.28        1.91      2.12 o 
 -11   1  10        2.08        2.79      2.40 o 
 -10   1  10        3.23       -0.09      1.82 o 
  -9   1  10      208.20      202.29      5.38 o 
  -8   1  10      161.31      167.49      5.43 o 
  -7   1  10       43.04       45.24      2.48 o 
  -6   1  10     1216.57     1280.83     18.32 o 
  -5   1  10      107.51      114.01      3.79 o 
  -4   1  10      726.16      721.36     11.09 o 
  -3   1  10     1288.95     1388.66     19.33 o 
  -2   1  10      488.41      506.12      8.76 o 
  -1   1  10     1535.94     1571.85     26.28 o 
   0   1  10      221.66      227.71      5.94 o 
   1   1  10       47.82       47.71      2.85 o 
   2   1  10        5.03        6.88      2.67 o 
   3   1  10       19.71       15.26      2.86 o 
   4   1  10      208.81      201.59      6.13 o 
   5   1  10       19.30       15.11      2.26 o 
   6   1  10        6.92        6.20      2.21 o 
   7   1  10       26.09       24.30      3.78 o 
   8   1  10       16.74       11.96      2.97 o 
   9   1  10       84.47       78.26     10.12 o 
  10   1  10       65.61       65.77     11.16 o 
 -19   2  10        2.09        6.05      8.13 o 
 -18   2  10       97.03      101.21     12.93 o 
 -17   2  10        5.04        9.00      4.69 o 
 -16   2  10       24.67       23.74      4.43 o 
 -15   2  10        0.56        4.27      2.89 o 
 -14   2  10        0.00       -2.58      2.58 o 
 -13   2  10        2.74       -0.94      2.20 o 
 -12   2  10      289.29      297.17      8.43 o 
 -11   2  10      498.96      502.66     12.19 o 
 -10   2  10       95.34       88.54      3.84 o 
  -9   2  10        0.23        1.78      1.76 o 
  -8   2  10      147.28      138.11      4.41 o 
  -7   2  10       45.68       53.63      3.56 o 
  -6   2  10       38.03       34.25      3.16 o 
  -5   2  10        1.29        1.51      2.11 o 
  -4   2  10       34.96       33.30      2.89 o 
  -3   2  10       81.32       77.25      8.29 o 
  -2   2  10      375.76      371.40      9.30 o 
  -1   2  10       65.41       61.59      4.79 o 
   0   2  10      408.91      428.85     10.76 o 
   1   2  10      136.00      133.21      5.62 o 
   2   2  10      426.32      428.71     11.15 o 
   3   2  10      353.10      360.02      9.99 o 
   4   2  10        0.11        1.97      2.29 o 
   5   2  10      262.73      266.85      8.56 o 
   6   2  10       87.70       85.11      6.57 o 
   7   2  10        6.98        4.12      3.71 o 
   8   2  10       39.12       36.99      6.82 o 
   9   2  10       25.60       35.76     10.37 o 
  10   2  10        0.52       -0.95      9.63 o 
 -18   3  10        1.16       -1.38      8.31 o 
 -17   3  10        6.51       -1.24      5.41 o 
 -16   3  10       93.64       82.05      8.70 o 
 -15   3  10      278.89      260.24     19.44 o 
 -14   3  10      121.93      105.86      6.91 o 
 -13   3  10       21.34       11.74      3.49 o 
 -12   3  10      295.83      291.44     10.05 o 
 -11   3  10       51.72       39.50      3.78 o 
 -10   3  10      111.59      112.56      4.94 o 
  -9   3  10       28.33       24.57      2.97 o 
  -8   3  10       71.28       74.39      4.38 o 
  -7   3  10      422.29      430.90     12.47 o 
  -6   3  10       59.79       57.92      5.34 o 
  -5   3  10        1.25        0.14      2.15 o 
  -4   3  10        7.49       12.61      2.77 o 
  -3   3  10       10.06        6.92      2.60 o 
  -2   3  10        6.83        3.37      2.34 o 
  -1   3  10      236.66      246.87      9.67 o 
   0   3  10      758.07      791.68     20.16 o 
   1   3  10        0.09       -0.90      3.50 o 
   2   3  10       25.68       27.62      5.53 o 
   3   3  10      459.06      488.19     17.13 o 
   4   3  10       98.92       93.12      7.01 o 
   5   3  10      219.75      217.96     14.92 o 
   6   3  10        0.27       -0.92      4.67 o 
   7   3  10       13.30       15.13      6.16 o 
   8   3  10       55.91       74.93     11.36 o 
   9   3  10      261.00      248.84     40.71 o 
 -16   4  10        0.04       -6.48      7.54 o 
 -15   4  10       13.01       24.88      8.62 o 
 -14   4  10      116.21      102.18     21.34 o 
 -13   4  10       11.68        9.25      4.13 o 
 -12   4  10       68.45       71.28      7.40 o 
 -11   4  10      184.23      179.08     11.67 o 
 -10   4  10       24.08       17.03      4.62 o 
  -9   4  10      303.74      313.23     13.72 o 
  -8   4  10       13.25       12.79      3.45 o 
  -7   4  10      106.38      100.30      8.94 o 
  -6   4  10       88.37      106.95      6.48 o 
  -5   4  10      188.04      190.88      8.80 o 
  -4   4  10       61.08       63.51      8.50 o 
  -3   4  10        2.14       -0.32      2.61 o 
  -2   4  10       71.38       59.74      4.91 o 
  -1   4  10       12.38        9.27      2.92 o 
   0   4  10      431.91      450.21     16.27 o 
   1   4  10      192.83      203.50     10.24 o 
   2   4  10        0.02       -0.04      3.13 o 
   3   4  10       37.93       28.24      8.61 o 
   4   4  10      106.91      113.01     10.52 o 
   5   4  10      149.89      139.10     15.13 o 
   6   4  10       64.86       57.66     16.19 o 
   7   4  10       32.83       34.34     12.48 o 
 -14   5  10        6.59        5.59      6.74 o 
 -13   5  10       15.61       10.44      6.87 o 
 -12   5  10        3.91       12.97      6.45 o 
 -11   5  10       77.19       80.50     10.25 o 
 -10   5  10      177.15      153.81     16.71 o 
  -9   5  10        3.93        1.15      5.42 o 
  -8   5  10       28.54       22.10      6.59 o 
  -7   5  10        6.66       -2.12      5.63 o 
  -6   5  10        0.49       -5.32      5.76 o 
  -5   5  10       20.66       20.27      5.84 o 
  -4   5  10      175.11      155.03     12.03 o 
  -3   5  10       56.60       50.66      7.19 o 
  -2   5  10       67.22       52.71      6.98 o 
  -1   5  10       32.21       23.51      6.82 o 
   0   5  10        6.79        3.02      5.15 o 
   1   5  10       74.92       74.92     14.61 o 
   2   5  10       20.08       41.70     12.26 o 
   3   5  10        1.93        6.76      9.99 o 
   4   5  10       19.71       27.35     10.37 o 
   5   5  10       23.07       17.90     14.25 o 
 -10   6  10        4.41       16.35      9.33 o 
  -9   6  10       39.88       28.54     10.43 o 
  -8   6  10        2.37       -4.79      7.22 o 
  -7   6  10       53.08       38.67     13.72 o 
  -6   6  10       48.96       40.65     15.32 o 
  -5   6  10       67.49       59.47     13.21 o 
  -4   6  10       86.94       75.37     13.30 o 
  -3   6  10        8.69       20.33      7.73 o 
  -2   6  10       92.54       96.26     18.50 o 
  -1   6  10       54.89       71.48     35.74 o 
   0   6  10       76.77       35.10     29.36 o 
   1   6  10        1.67       13.40     19.15 o 
 -19   1  11        3.19        0.87      8.11 o 
 -18   1  11      301.77      329.09     29.18 o 
 -17   1  11       77.36       68.41     11.42 o 
 -16   1  11       15.15       12.99      3.45 o 
 -15   1  11       68.49       59.11      7.07 o 
 -14   1  11       20.31       21.57      5.43 o 
 -13   1  11       53.94       49.18      3.87 o 
 -12   1  11       14.54       15.08      2.46 o 
 -11   1  11        6.06        0.48      1.94 o 
 -10   1  11      599.17      624.94     12.62 o 
  -9   1  11        6.50        6.55      2.40 o 
  -8   1  11      808.58      839.05     22.24 o 
  -7   1  11       71.06       64.02      3.13 o 
  -6   1  11       71.37       66.04      2.87 o 
  -5   1  11        2.16        3.32      2.49 o 
  -4   1  11      309.04      314.66      6.83 o 
  -3   1  11      646.12      649.00     12.21 o 
  -2   1  11      432.85      439.70      9.12 o 
  -1   1  11       32.06       33.25      2.59 o 
   0   1  11      127.23      126.16      4.63 o 
   1   1  11      580.73      612.33     15.44 o 
   2   1  11      115.27      101.02      4.36 o 
   3   1  11      553.70      559.52     15.76 o 
   4   1  11       78.63       75.88      4.17 o 
   5   1  11       12.02       13.69      2.78 o 
   6   1  11       26.74       22.98      3.78 o 
   7   1  11       12.11        4.76      2.97 o 
   8   1  11       14.80       21.55      4.75 o 
   9   1  11        1.42       -1.23      8.72 o 
 -19   2  11       14.39        9.17     15.11 o 
 -18   2  11        0.15        1.04      5.08 o 
 -17   2  11        0.75        1.28      4.62 o 
 -16   2  11        0.60        2.75      3.70 o 
 -15   2  11        0.68       -2.80      4.97 o 
 -14   2  11       17.58       12.11      3.16 o 
 -13   2  11       32.13       38.27      4.03 o 
 -12   2  11       83.39       79.44      5.15 o 
 -11   2  11       29.70       30.29      3.04 o 
 -10   2  11      591.89      634.17     15.45 o 
  -9   2  11      396.75      401.20     10.65 o 
  -8   2  11      220.19      218.36      7.11 o 
  -7   2  11      512.67      535.87     12.57 o 
  -6   2  11        3.26        1.16      2.26 o 
  -5   2  11      257.07      250.28      7.49 o 
  -4   2  11       18.53       15.66      3.41 o 
  -3   2  11        0.46        1.80      3.78 o 
  -2   2  11      118.29      108.86      4.96 o 
  -1   2  11        9.14        4.39      2.67 o 
   0   2  11       16.11       13.45      3.08 o 
   1   2  11      350.91      367.30     10.21 o 
   2   2  11       73.31       73.72      4.61 o 
   3   2  11      440.20      479.78     14.50 o 
   4   2  11       80.29       67.58      4.83 o 
   5   2  11      182.46      189.86     12.71 o 
   6   2  11      199.52      210.86     14.90 o 
   7   2  11        2.98       -2.95      7.62 o 
   8   2  11       70.04       68.87     12.97 o 
   9   2  11       16.53       11.91      8.93 o 
 -18   3  11       25.29       29.72     11.13 o 
 -17   3  11      143.80      126.64     14.43 o 
 -16   3  11        0.78        0.14      9.80 o 
 -15   3  11      304.65      343.17     20.64 o 
 -14   3  11      157.38      152.17     10.63 o 
 -13   3  11        0.15       -3.13      3.13 o 
 -12   3  11      113.04      122.18      7.31 o 
 -11   3  11       27.94       23.89      3.29 o 
 -10   3  11      149.55      145.08      7.19 o 
  -9   3  11       79.02       62.35      4.20 o 
  -8   3  11       22.21       26.51      3.74 o 
  -7   3  11      463.78      466.05     13.70 o 
  -6   3  11        0.67        0.09      2.64 o 
  -5   3  11      426.64      435.14     13.08 o 
  -4   3  11      218.03      211.86      7.66 o 
  -3   3  11      206.27      219.17      8.05 o 
  -2   3  11      748.38      779.79     21.60 o 
  -1   3  11        0.03        4.03      3.59 o 
   0   3  11     1266.94     1357.72     40.62 o 
   1   3  11       89.27       78.89      7.28 o 
   2   3  11      342.47      350.88     17.90 o 
   3   3  11       24.03       19.48      4.97 o 
   4   3  11        1.75        6.57      7.17 o 
   5   3  11       30.69       37.95      7.58 o 
   6   3  11        1.05        9.41      9.24 o 
   7   3  11       42.17       40.65     13.43 o 
   8   3  11       79.15       69.56     27.44 o 
 -16   4  11       36.13       40.84     10.54 o 
 -15   4  11       44.37       30.80      7.84 o 
 -14   4  11       70.68       73.29     10.95 o 
 -13   4  11       48.74       50.22      8.09 o 
 -12   4  11       83.42       91.57      9.64 o 
 -11   4  11        6.07       -3.87      4.10 o 
 -10   4  11       39.98       43.77      5.33 o 
  -9   4  11        0.26       -7.24     10.53 o 
  -8   4  11      283.02      288.16     18.24 o 
  -7   4  11       16.77       18.31      5.91 o 
  -6   4  11        2.39        6.59      3.64 o 
  -5   4  11       59.44       61.55      5.61 o 
  -4   4  11       15.86       17.15      3.88 o 
  -3   4  11      442.00      465.62     21.94 o 
  -2   4  11       11.34       12.19      3.62 o 
  -1   4  11       88.38       95.90      7.44 o 
   0   4  11       26.53       19.76      4.88 o 
   1   4  11       15.97       11.81      3.59 o 
   2   4  11       21.50       27.57      7.07 o 
   3   4  11       14.82        6.90      7.89 o 
   4   4  11       44.54       43.58      9.08 o 
   5   4  11        2.49       -0.29      8.46 o 
   6   4  11       32.75       14.57     12.37 o 
 -13   5  11       88.13       63.73     13.65 o 
 -12   5  11       75.34       60.68     10.49 o 
 -11   5  11      198.92      216.79     24.87 o 
 -10   5  11        1.33        6.71      9.93 o 
  -9   5  11       97.37      107.68     14.25 o 
  -8   5  11       92.14       86.78     12.71 o 
  -7   5  11       21.67       20.58      8.30 o 
  -6   5  11      140.77      155.07     15.56 o 
  -5   5  11       10.16        8.23      5.36 o 
  -4   5  11       84.71       67.03      8.92 o 
  -3   5  11        6.59       -1.24      4.70 o 
  -2   5  11       57.86       46.62      7.88 o 
  -1   5  11       39.39       33.19      7.54 o 
   0   5  11        4.16       -0.53      8.25 o 
   1   5  11        2.76       -7.32      8.17 o 
   2   5  11      149.03      141.83     23.39 o 
   3   5  11        0.01       -8.20     10.03 o 
  -8   6  11        2.66       -6.74     12.13 o 
  -7   6  11       44.63       11.32     10.26 o 
  -6   6  11       57.49       72.01     17.20 o 
  -5   6  11        1.41       -1.61     11.49 o 
  -4   6  11       27.79       34.32     13.64 o 
  -3   6  11       38.19       58.08     33.19 o 
  -2   6  11       15.89       30.63     30.00 o 
 -19   0  12       31.29        1.01     19.47 o 
 -18   0  12       79.69      108.58     21.61 o 
 -17   0  12       28.00       15.33     10.53 o 
 -16   0  12        0.34        0.68      5.81 o 
 -15   0  12        0.44        7.11      5.50 o 
 -14   0  12      263.13      270.20     13.49 o 
 -13   0  12        0.68        3.90      3.99 o 
 -12   0  12      106.11      100.80      6.53 o 
 -11   0  12       10.81        9.89      3.16 o 
 -10   0  12      991.67     1032.85     31.34 o 
  -9   0  12     2732.65     2975.23     91.22 o 
  -8   0  12      303.71      326.35     11.92 o 
  -7   0  12      613.69      611.25     22.66 o 
  -6   0  12      234.48      198.59      9.25 o 
  -5   0  12      340.10      341.67     11.05 o 
  -4   0  12      598.20      631.77     16.92 o 
  -3   0  12        4.27       12.37      2.91 o 
  -2   0  12      657.28      701.13     23.89 o 
  -1   0  12        0.27        4.05      3.83 o 
   0   0  12      380.79      396.66     15.79 o 
   1   0  12      464.76      458.07     19.93 o 
   2   0  12      816.12      916.97     40.37 o 
   3   0  12      143.24      144.37     15.64 o 
   4   0  12      149.54      168.35     11.05 o 
   5   0  12      110.11       94.71      8.57 o 
   6   0  12      229.26      265.26     25.57 o 
   7   0  12      220.23      257.25     31.97 o 
   8   0  12       52.95       28.45     14.04 o 
 -19   1  12      192.19      207.48     35.00 o 
 -18   1  12        0.07        5.40      8.44 o 
 -17   1  12       99.49      110.46     10.16 o 
 -16   1  12      331.57      335.26     17.95 o 
 -15   1  12        8.64        4.51      3.25 o 
 -14   1  12      436.07      444.56     18.76 o 
 -13   1  12        0.03        4.81      2.64 o 
 -12   1  12        3.54        0.64      2.20 o 
 -11   1  12      103.51      100.64      7.24 o 
 -10   1  12       31.30       32.09      3.08 o 
  -9   1  12        3.60        3.04      2.01 o 
  -8   1  12       86.00       89.96      4.30 o 
  -7   1  12      103.05       93.37      4.05 o 
  -6   1  12        1.74        1.16      1.94 o 
  -5   1  12      242.07      238.87      6.23 o 
  -4   1  12      226.50      220.98      5.76 o 
  -3   1  12       40.27       46.28      3.13 o 
  -2   1  12      869.22      916.11     20.46 o 
  -1   1  12      271.08      299.36      8.80 o 
   0   1  12      111.40      102.96      4.63 o 
   1   1  12      608.69      621.55     18.03 o 
   2   1  12      299.95      293.54      9.85 o 
   3   1  12        6.82        9.35      2.85 o 
   4   1  12       25.00       27.45      3.49 o 
   5   1  12        0.30       -1.55      2.75 o 
   6   1  12       57.70       53.73      5.59 o 
   7   1  12       15.57        7.53      4.52 o 
   8   1  12        1.53        3.27      6.37 o 
 -18   2  12       20.43       36.48      7.71 o 
 -17   2  12       58.67       39.38      7.12 o 
 -16   2  12       34.17       29.43      7.53 o 
 -15   2  12      299.57      293.94     16.97 o 
 -14   2  12       54.67       53.14      5.43 o 
 -13   2  12      394.15      418.66     19.74 o 
 -12   2  12       65.29       53.76      4.23 o 
 -11   2  12       12.31       15.26      3.96 o 
 -10   2  12       48.06       52.87      3.88 o 
  -9   2  12       17.19       14.77      4.88 o 
  -8   2  12        2.46        4.85      2.86 o 
  -7   2  12       82.16       79.42      4.73 o 
  -6   2  12        1.44       -1.35      2.79 o 
  -5   2  12      207.36      200.01      7.07 o 
  -4   2  12      276.47      272.44      9.76 o 
  -3   2  12      154.62      134.64      6.24 o 
  -2   2  12      174.13      146.72      7.39 o 
  -1   2  12       84.99       82.46      5.34 o 
   0   2  12       69.19       50.58      4.56 o 
   1   2  12      117.69      114.34      5.89 o 
   2   2  12      122.01      121.06      6.81 o 
   3   2  12        4.57        1.04      2.96 o 
   4   2  12        9.23        6.41      3.33 o 
   5   2  12       12.83       13.93     10.87 o 
   6   2  12        6.86        8.59      5.25 o 
   7   2  12       93.98       89.53     22.37 o 
 -17   3  12       66.62       51.94     10.91 o 
 -16   3  12       11.61       18.13      6.53 o 
 -15   3  12       40.37       27.20      6.93 o 
 -14   3  12      253.42      236.58     18.07 o 
 -13   3  12      343.32      363.90     21.60 o 
 -12   3  12        2.41        3.58      5.32 o 
 -11   3  12        0.58        0.58      4.05 o 
 -10   3  12      134.75      147.83      8.20 o 
  -9   3  12       39.56       34.95      5.07 o 
  -8   3  12      337.51      324.69     12.62 o 
  -7   3  12       89.22       95.72      6.02 o 
  -6   3  12        1.04        2.18      3.68 o 
  -5   3  12      152.55      144.33     10.13 o 
  -4   3  12      144.99      129.22      6.67 o 
  -3   3  12        0.03        3.92      3.60 o 
  -2   3  12        3.32        7.28      3.48 o 
  -1   3  12       10.39       -1.12      3.43 o 
   0   3  12        3.67        0.29      3.16 o 
   1   3  12       31.30       28.02      4.46 o 
   2   3  12       99.36      100.80      8.47 o 
   3   3  12       65.25       80.71     10.30 o 
   4   3  12        0.83        3.82     10.08 o 
   5   3  12        0.42       -8.46      9.14 o 
   6   3  12       15.77        8.44      9.27 o 
 -15   4  12        3.62       -2.42      7.54 o 
 -14   4  12        9.95       16.60      7.04 o 
 -13   4  12       21.34       12.65      6.76 o 
 -12   4  12      130.43      123.08     16.67 o 
 -11   4  12       91.14       90.66      9.27 o 
 -10   4  12       15.12       15.46      5.74 o 
  -9   4  12       23.51       37.60      6.96 o 
  -8   4  12      150.77      151.19     11.68 o 
  -7   4  12        0.14        1.35      4.16 o 
  -6   4  12      214.33      220.84     13.80 o 
  -5   4  12      151.16      146.16      9.60 o 
  -4   4  12      122.18       95.85      8.63 o 
  -3   4  12       19.47       20.93      6.95 o 
  -2   4  12      213.53      214.92     14.98 o 
  -1   4  12       59.66       58.64      8.66 o 
   0   4  12        4.06        7.66      5.87 o 
   1   4  12        2.82       -2.21      7.20 o 
   2   4  12        0.19       -7.48     16.36 o 
   3   4  12       17.89       18.08      8.98 o 
   4   4  12       22.15        6.09     10.75 o 
 -12   5  12        0.20        0.59      6.69 o 
 -11   5  12       40.10       43.46     11.80 o 
 -10   5  12       46.18       41.17     19.15 o 
  -9   5  12        3.66       -5.38     13.72 o 
  -8   5  12       14.86       -2.07      7.79 o 
  -7   5  12        0.84        1.01      8.59 o 
  -6   5  12       29.62       21.12      8.49 o 
  -5   5  12        1.53        6.19      6.72 o 
  -4   5  12       86.07       99.25     14.07 o 
  -3   5  12       95.45       98.41     13.70 o 
  -2   5  12        4.05       16.74      8.09 o 
  -1   5  12      158.05      178.22     25.32 o 
   0   5  12        6.11        2.45     11.41 o 
   1   5  12       76.06       36.38     30.00 o 
 -19   1  13       32.88        4.04     12.76 o 
 -18   1  13       44.99       57.50     11.99 o 
 -17   1  13       69.49       70.08      8.20 o 
 -16   1  13       18.89       26.93      6.91 o 
 -15   1  13      652.05      691.72     34.25 o 
 -14   1  13       45.09       39.13      4.71 o 
 -13   1  13      310.93      304.22     14.26 o 
 -12   1  13       17.79       12.90      3.56 o 
 -11   1  13       51.25       48.00      4.06 o 
 -10   1  13       39.34       29.92      4.49 o 
  -9   1  13      322.88      322.25      9.71 o 
  -8   1  13        6.78        5.82      2.76 o 
  -7   1  13      125.93      124.55      4.74 o 
  -6   1  13       31.15       30.22      2.89 o 
  -5   1  13      136.15      129.73      5.12 o 
  -4   1  13      363.90      348.77      9.23 o 
  -3   1  13      131.15      123.20      5.06 o 
  -2   1  13       14.43        6.10      1.99 o 
  -1   1  13        8.78       10.84      2.67 o 
   0   1  13       69.52       65.73      4.23 o 
   1   1  13       67.39       75.62      5.28 o 
   2   1  13       23.68       18.47      3.87 o 
   3   1  13       50.13       47.50      4.65 o 
   4   1  13        1.09        3.57      3.17 o 
   5   1  13       28.10       12.29      7.37 o 
   6   1  13       40.91       31.25      7.03 o 
   7   1  13        2.24       -3.39     10.13 o 
 -18   2  13        3.38       -0.72      6.36 o 
 -17   2  13       49.14       40.82      8.59 o 
 -16   2  13      223.62      189.52     18.14 o 
 -15   2  13       52.21       46.46      7.70 o 
 -14   2  13        8.16        0.19      3.59 o 
 -13   2  13       79.09       83.51      7.50 o 
 -12   2  13       73.22       70.76      8.57 o 
 -11   2  13       55.19       64.39      5.62 o 
 -10   2  13      521.71      574.50     19.01 o 
  -9   2  13       24.88       15.97      4.32 o 
  -8   2  13      520.49      531.02     18.59 o 
  -7   2  13      509.49      553.91     18.97 o 
  -6   2  13        0.31       -3.09      3.09 o 
  -5   2  13      580.71      600.28     19.47 o 
  -4   2  13      329.92      375.98     13.17 o 
  -3   2  13      121.57      115.78      7.19 o 
  -2   2  13       80.57       85.55      5.72 o 
  -1   2  13       14.33       12.94      3.52 o 
   0   2  13      117.45      120.98      8.42 o 
   1   2  13       36.57       40.81      6.63 o 
   2   2  13       13.22       11.79      3.42 o 
   3   2  13       88.21       95.24      9.97 o 
   4   2  13       19.86       13.15      5.64 o 
   5   2  13      141.40      144.17     17.21 o 
   6   2  13       45.08       30.19     16.59 o 
 -17   3  13        0.69        6.08      6.89 o 
 -16   3  13       25.34        8.93      7.15 o 
 -15   3  13        7.37        3.96      6.79 o 
 -14   3  13        4.02       -0.81      5.52 o 
 -13   3  13       93.53       80.61      8.57 o 
 -12   3  13      156.96      139.36     11.48 o 
 -11   3  13       60.92       52.35      7.41 o 
 -10   3  13       26.71       23.33      5.65 o 
  -9   3  13       84.90       74.35      9.89 o 
  -8   3  13       11.13        9.77      4.67 o 
  -7   3  13       43.77       43.27      7.40 o 
  -6   3  13       40.84       52.44      6.82 o 
  -5   3  13       56.95       60.15      6.79 o 
  -4   3  13      226.52      214.33     13.47 o 
  -3   3  13       39.12       32.61      7.92 o 
  -2   3  13      316.71      315.86     18.41 o 
  -1   3  13       43.63       44.44      5.96 o 
   0   3  13      273.33      284.78     18.94 o 
   1   3  13       11.65       14.32      7.00 o 
   2   3  13      190.52      196.46     26.94 o 
   3   3  13       52.38       30.32     10.38 o 
   4   3  13       28.49       16.95     18.72 o 
   5   3  13        2.98       -1.00      9.80 o 
 -15   4  13        0.93        6.24      7.02 o 
 -14   4  13      101.27       79.70     15.83 o 
 -13   4  13        3.85       -8.10      8.10 o 
 -12   4  13      121.49      118.52     18.42 o 
 -11   4  13       23.93       37.12     10.01 o 
 -10   4  13       17.47       30.10     10.21 o 
  -9   4  13       13.70       12.68      5.81 o 
  -8   4  13       25.57       32.84     15.64 o 
  -7   4  13        5.53        8.41     13.08 o 
  -6   4  13      140.58      117.76     11.42 o 
  -5   4  13       20.15       19.85      5.43 o 
  -4   4  13       33.00       29.92      7.92 o 
  -3   4  13        9.39       12.37      7.39 o 
  -2   4  13       64.13       51.34      8.25 o 
  -1   4  13       97.19      110.43     17.60 o 
   0   4  13        3.79       -4.47      9.87 o 
   1   4  13       12.42       -2.16     10.11 o 
   2   4  13        4.65       14.71      9.04 o 
 -11   5  13       70.38       76.70     17.88 o 
 -10   5  13       11.65       15.06     10.21 o 
  -9   5  13       92.48       77.82     17.65 o 
  -8   5  13       42.41       33.88     18.19 o 
  -7   5  13        6.23        6.02      7.28 o 
  -6   5  13       55.72       70.15     12.77 o 
  -5   5  13        3.74       -3.73     21.49 o 
  -4   5  13       41.22       47.82     10.22 o 
  -3   5  13        1.82        9.34      9.61 o 
  -2   5  13       39.96       43.45     17.79 o 
  -1   5  13        1.08      -20.42     20.42 o 
 -18   0  14        2.63      -13.40     15.32 o 
 -17   0  14       56.71       39.50     14.99 o 
 -16   0  14       53.05       40.76     11.45 o 
 -15   0  14      385.25      383.21     37.33 o 
 -14   0  14       39.13       19.76      5.63 o 
 -13   0  14       40.03       29.95      6.08 o 
 -12   0  14      409.64      446.31     29.24 o 
 -11   0  14      677.28      672.71     28.50 o 
 -10   0  14       63.91       54.47      7.14 o 
  -9   0  14      144.29      159.17     11.00 o 
  -8   0  14      276.05      254.76     13.45 o 
  -7   0  14      775.74      885.35     35.11 o 
  -6   0  14     1698.49     1840.05     62.68 o 
  -5   0  14       88.82       89.90      6.72 o 
  -4   0  14      754.54      810.62     29.78 o 
  -3   0  14      366.75      371.52     15.78 o 
  -2   0  14       70.33       73.76     15.64 o 
  -1   0  14        6.55        9.57      4.27 o 
   0   0  14        8.03        2.49      5.74 o 
   1   0  14        0.07        5.11      4.83 o 
   2   0  14       44.21       43.55      8.12 o 
   3   0  14       74.40       62.79     20.74 o 
   4   0  14      293.65      306.32     37.17 o 
   5   0  14        3.78        0.91      6.13 o 
 -18   1  14      107.95       98.93     21.30 o 
 -17   1  14       73.59       90.69     12.82 o 
 -16   1  14       14.31       23.63      6.15 o 
 -15   1  14       32.92       42.17     12.16 o 
 -14   1  14      198.13      209.59     13.79 o 
 -13   1  14      104.71       95.11      7.81 o 
 -12   1  14      184.16      175.46     11.27 o 
 -11   1  14       14.38       13.12      5.53 o 
 -10   1  14        4.08        1.27      2.99 o 
  -9   1  14       43.67       41.13      3.63 o 
  -8   1  14        3.21        1.02      2.07 o 
  -7   1  14       23.13       19.06      2.48 o 
  -6   1  14      373.06      381.89     11.91 o 
  -5   1  14       23.60       10.90      2.83 o 
  -4   1  14      248.46      263.58      9.21 o 
  -3   1  14      493.18      510.90     15.87 o 
  -2   1  14        6.01        4.55      2.78 o 
  -1   1  14      121.98      126.84      7.45 o 
   0   1  14        6.98       -3.16      3.16 o 
   1   1  14      138.07      176.29     10.97 o 
   2   1  14       89.97      100.14      9.60 o 
   3   1  14       56.85       44.61      9.49 o 
   4   1  14       18.37       13.18      5.71 o 
   5   1  14        0.95        6.87      8.07 o 
 -17   2  14      252.38      244.85     40.14 o 
 -16   2  14       12.21        9.90      6.58 o 
 -15   2  14       10.74       16.13     11.84 o 
 -14   2  14        9.48       11.54     12.47 o 
 -13   2  14       42.97       54.97     14.36 o 
 -12   2  14        0.16       -1.21      5.65 o 
 -11   2  14        0.18       -0.85      3.86 o 
 -10   2  14       23.94       13.65      7.02 o 
  -9   2  14       14.37       20.35      6.08 o 
  -8   2  14       10.01        6.86      4.84 o 
  -7   2  14      176.22      171.77     12.65 o 
  -6   2  14        0.39       -0.91      4.61 o 
  -5   2  14       17.54       10.92      6.82 o 
  -4   2  14       28.45       10.95      4.79 o 
  -3   2  14       39.84       31.90      5.52 o 
  -2   2  14       34.77       35.49      6.91 o 
  -1   2  14       21.55        8.77      4.82 o 
   0   2  14       17.08       22.21      4.92 o 
   1   2  14       11.59        7.73      6.43 o 
   2   2  14       35.18       25.91      7.01 o 
   3   2  14       64.95       50.22     14.54 o 
   4   2  14        1.90       19.10     13.38 o 
 -16   3  14       63.94       43.65     10.96 o 
 -15   3  14        9.07        8.60      8.88 o 
 -14   3  14       24.22       25.35     11.14 o 
 -13   3  14       27.43       24.50     11.17 o 
 -12   3  14       13.32       -2.90      7.08 o 
 -11   3  14      156.58      167.94     20.10 o 
 -10   3  14      106.74      109.96     34.46 o 
  -9   3  14       57.98       35.51      6.95 o 
  -8   3  14        2.79        4.26      6.15 o 
  -7   3  14      121.60      119.22     11.40 o 
  -6   3  14        0.80       -0.61     10.08 o 
  -5   3  14       44.99       31.36     12.16 o 
  -4   3  14       66.24       52.95      6.96 o 
  -3   3  14       10.17        6.53      4.44 o 
  -2   3  14      132.07      132.49     11.28 o 
  -1   3  14        1.58        6.24      9.21 o 
   0   3  14        5.73       -1.09     13.73 o 
   1   3  14       13.20        9.25      9.10 o 
   2   3  14       41.50       32.05     15.46 o 
   3   3  14        0.02        2.33     14.81 o 
 -13   4  14        2.61        6.02      8.37 o 
 -12   4  14       97.92      109.62     18.19 o 
 -11   4  14        0.32        3.71      7.80 o 
 -10   4  14        8.05       13.22      8.70 o 
  -9   4  14       38.67       51.51     12.44 o 
  -8   4  14        3.73        5.87      8.62 o 
  -7   4  14       22.37       15.46      7.83 o 
  -6   4  14       21.11       19.68      7.63 o 
  -5   4  14        4.51       -8.67      8.67 o 
  -4   4  14      157.87      164.93     20.37 o 
  -3   4  14       44.48       41.51      8.37 o 
  -2   4  14       26.52       36.90     13.72 o 
  -1   4  14       20.99       18.13      9.46 o 
   0   4  14      184.33      203.54     40.03 o 
  -7   5  14        1.24      -17.23     17.23 o 
  -6   5  14       15.50       33.37     15.26 o 
 -17   1  15       44.45       40.81     16.24 o 
 -16   1  15       43.81       76.08     20.79 o 
 -15   1  15       94.02      107.99     17.11 o 
 -14   1  15       29.59       33.17      9.92 o 
 -13   1  15       21.40       24.23      7.07 o 
 -12   1  15       15.46       14.58      5.29 o 
 -11   1  15        2.66       -3.12      3.63 o 
 -10   1  15       36.91       36.63      4.45 o 
  -9   1  15       43.14       49.29      7.19 o 
  -8   1  15       47.37       42.12      4.05 o 
  -7   1  15        9.15        6.31      2.18 o 
  -6   1  15      189.48      185.03     10.86 o 
  -5   1  15      325.00      349.52     18.10 o 
  -4   1  15        6.27        6.03      3.05 o 
  -3   1  15       91.86       86.51      6.67 o 
  -2   1  15       25.12       22.55      4.36 o 
  -1   1  15       33.64       28.15      4.45 o 
   0   1  15      107.49      122.72     12.19 o 
   1   1  15       56.77       41.61      6.68 o 
   2   1  15        4.14        0.65      6.47 o 
   3   1  15       48.40       26.98     21.32 o 
 -16   2  15        4.50       -4.35      7.11 o 
 -15   2  15        1.52       -2.39      8.13 o 
 -14   2  15       29.98       40.52      9.89 o 
 -13   2  15      125.12      149.93     21.43 o 
 -12   2  15       13.44       13.83      9.25 o 
 -11   2  15       25.47       30.06      8.70 o 
 -10   2  15       48.50       59.74     11.58 o 
  -9   2  15       13.36       11.88     12.13 o 
  -8   2  15      182.36      176.83     15.19 o 
  -7   2  15       69.60       69.02      8.70 o 
  -6   2  15       10.35        7.13      5.66 o 
  -5   2  15       91.95      104.89     10.73 o 
  -4   2  15       26.92       23.20      5.85 o 
  -3   2  15      187.50      174.00     13.22 o 
  -2   2  15       85.79       68.80     15.52 o 
  -1   2  15        0.13        8.98      5.82 o 
   0   2  15        0.17        1.22      6.49 o 
   1   2  15        3.90        6.22      7.22 o 
   2   2  15       10.20        4.19      8.04 o 
 -15   3  15       51.69       38.38     11.98 o 
 -14   3  15       11.16       -4.23      7.72 o 
 -13   3  15      168.96      207.01     27.86 o 
 -12   3  15       47.74       46.99     12.51 o 
 -11   3  15       40.42       29.64     10.01 o 
 -10   3  15       79.65       68.07     11.00 o 
  -9   3  15        0.10       -7.34      7.34 o 
  -8   3  15        0.12       12.35      8.22 o 
  -7   3  15        3.77        1.13      7.03 o 
  -6   3  15        4.48        2.79      6.96 o 
  -5   3  15       15.97        9.94      5.93 o 
  -4   3  15       84.64       94.20     13.45 o 
  -3   3  15       74.41       64.77     10.10 o 
  -2   3  15      227.88      266.64     29.34 o 
  -1   3  15       23.17       18.99      9.97 o 
   0   3  15       76.67       83.49     20.10 o 
   1   3  15        1.19        5.34      8.93 o 
 -11   4  15        9.19        5.95     15.32 o 
 -10   4  15       39.04       28.33     10.15 o 
  -9   4  15       33.05       38.51     12.51 o 
  -8   4  15       27.73       21.83      9.28 o 
  -7   4  15        9.94        5.39      8.19 o 
  -6   4  15      143.94      169.17     29.64 o 
  -5   4  15       41.55       34.88     10.08 o 
  -4   4  15      136.48      129.42     27.44 o 
  -3   4  15       30.61       37.47     18.83 o 
 -16   0  16        0.02       -1.91      8.30 o 
 -15   0  16        9.36       17.23     10.21 o 
 -14   0  16        0.80        0.00      8.93 o 
 -13   0  16        1.15       -3.83      8.93 o 
 -12   0  16       52.31       56.80     14.04 o 
 -11   0  16      204.79      228.18     22.25 o 
 -10   0  16        0.54        3.90      5.98 o 
  -9   0  16      143.65      147.74     16.56 o 
  -8   0  16      183.07      186.95     29.04 o 
  -7   0  16        9.23       -1.89      5.06 o 
  -6   0  16        2.24        1.57      5.11 o 
  -5   0  16       93.00       86.14     10.85 o 
  -4   0  16      199.20      208.90     20.55 o 
  -3   0  16       72.16       74.65     11.92 o 
  -2   0  16       94.32       80.12     12.57 o 
  -1   0  16        0.32        7.35      5.63 o 
   0   0  16       22.12       19.97      7.66 o 
   1   0  16        7.84        2.55     12.13 o 
 -16   1  16      122.67      118.12     25.62 o 
 -15   1  16        2.17        6.94      8.21 o 
 -14   1  16      117.87      128.32     19.60 o 
 -13   1  16        0.15        4.78      6.70 o 
 -12   1  16      117.69      138.96     16.99 o 
 -11   1  16       78.94       85.64     12.16 o 
 -10   1  16        2.68        5.57      4.86 o 
  -9   1  16       19.68       19.96      5.72 o 
  -8   1  16       22.13       15.00      6.20 o 
  -7   1  16       61.15       71.11      9.09 o 
  -6   1  16       18.50       28.30      6.50 o 
  -5   1  16        5.30        4.28      5.76 o 
  -4   1  16       43.07       34.54      6.98 o 
  -3   1  16       12.07       11.00      5.36 o 
  -2   1  16       86.64       89.25     11.50 o 
  -1   1  16      204.52      215.63     21.37 o 
   0   1  16       11.40       10.35     11.40 o 
   1   1  16       28.39       19.51      7.50 o 
 -15   2  16       10.03       15.88      9.93 o 
 -14   2  16       32.34        8.74     36.38 o 
 -13   2  16        0.71       -3.72     14.36 o 
 -12   2  16       10.30       10.68      9.05 o 
 -11   2  16       36.94       39.18     10.82 o 
 -10   2  16       37.50       37.74      9.76 o 
  -9   2  16       26.40       20.14      7.93 o 
  -8   2  16        8.34        0.17      5.89 o 
  -7   2  16       43.89       46.00      9.47 o 
  -6   2  16        0.08        4.62     13.12 o 
  -5   2  16       38.57       30.57      9.06 o 
  -4   2  16       10.98       13.87      7.01 o 
  -3   2  16        5.07       -6.69      6.69 o 
  -2   2  16       77.00       81.49     12.07 o 
  -1   2  16        1.26       12.20     10.21 o 
   0   2  16        3.22        9.70      9.30 o 
 -13   3  16        0.02       -7.92     10.39 o 
 -12   3  16       32.46       47.88     14.85 o 
 -11   3  16       40.38       45.81     31.27 o 
 -10   3  16        9.49       37.18     11.36 o 
  -9   3  16       99.34       80.73     15.08 o 
  -8   3  16       76.21       75.52     13.79 o 
  -7   3  16        5.92        9.75     11.49 o 
  -6   3  16       11.91        7.60     11.30 o 
  -5   3  16       99.02       91.04     13.71 o 
  -4   3  16       95.58      120.07     22.25 o 
  -3   3  16        3.80        6.70      8.13 o 
  -2   3  16        7.03        6.44     11.50 o 
 -14   1  17       14.09       12.86      9.41 o 
 -13   1  17       43.40       34.55     12.25 o 
 -12   1  17       29.81       23.93      8.12 o 
 -11   1  17       31.91       21.58      7.25 o 
 -10   1  17        9.35       20.28      6.80 o 
  -9   1  17       23.35       11.16      5.79 o 
  -8   1  17      144.86      143.21     15.99 o 
  -7   1  17       32.17       22.47      6.80 o 
  -6   1  17        0.03        6.32     12.02 o 
  -5   1  17        7.84        8.67      5.76 o 
  -4   1  17       11.84       -1.24      5.57 o 
  -3   1  17       10.67       11.81      6.42 o 
  -2   1  17        0.34       -3.02      6.51 o 
  -1   1  17        0.01        9.31      6.49 o 
 -13   2  17        7.15       -8.97      8.97 o 
 -12   2  17        7.87        1.82     10.53 o 
 -11   2  17      171.83      188.30     36.91 o 
 -10   2  17       63.20       55.00     10.67 o 
  -9   2  17       32.45       26.88      8.98 o 
  -8   2  17       44.45       38.03      9.85 o 
  -7   2  17       79.66       88.09     13.92 o 
  -6   2  17       29.13       23.83      8.49 o 
  -5   2  17       75.28       74.77     16.02 o 
  -4   2  17        6.12        6.17      7.57 o 
  -3   2  17       13.28        9.29      8.31 o 
  -8   3  17       44.90       25.00     18.19 o 
  -7   3  17        7.10       -5.11     19.15 o 
 -12   0  18        3.95      -18.51     23.61 o 
 -11   0  18        7.39      -17.23     23.61 o 
 -10   0  18      422.00      485.04    155.08 o 
  -9   0  18      312.11      350.37     80.41 o 
  -8   0  18       38.40       14.04     17.23 o 
  -7   0  18      158.78      134.02     48.50 o 
  -6   0  18      310.21      220.18     75.31 o 
  -5   0  18       29.58       -5.11     16.59 o 
 -11   1  18       27.19       21.36      9.59 o 
 -10   1  18      108.61       92.35     26.80 o 
  -9   1  18       46.83       40.52     12.94 o 
  -8   1  18        5.55       -5.99      9.08 o 
  -7   1  18        5.94        8.02     14.51 o 
  -6   1  18        3.47        4.10      8.02 o 
  -5   1  18       19.04        4.99     18.19 o 
                                                 
